# Supplementary material for: Smart dynamic hybrid membranes with self-cleaning capability
Source: Nat Commun. 2023 Sep 16;14:5751. doi: 10.1038/s41467-023-41446-9 (PMC10505219; doi:10.1038/s41467-023-41446-9)
Supplement: Supplementary file 3 — Source Data [file 41467_2023_41446_MOESM3_ESM.zip]

Archive with 10 entries (10 files):
- Chemical Structures.cdxml
- Source Data_Figure 1G.xls
- Source Data_Figure 2.xlsx
- Source Data_Figure 3.xlsx
- Source Data_Figure 4.xls
- Source Data_Figure 5.xlsx
- Source Data_Supplementary Figure 4.xlsx
- Source Data_Supplementary Figure 5.xlsx
- Source Data_Supplementary Figure 6.xlsx
- Source Data_Supplementary Figure 9.xlsx
