# Supplementary material for: Smart dynamic hybrid membranes with self-cleaning capability
Source: Nat Commun. 2023 Sep 16;14:5751. doi: 10.1038/s41467-023-41446-9 (PMC10505219; doi:10.1038/s41467-023-41446-9)
Supplement: Supplementary file 3 — Source Data [file 41467_2023_41446_MOESM3_ESM.zip › Chemical Structures.cdxml]

<?xml version="1.0" encoding="UTF-8" ?>
<!DOCTYPE CDXML SYSTEM "http://www.cambridgesoft.com/xml/cdxml.dtd" >
<CDXML
 CreationProgram="ChemDraw 20.1.1.125"
 Name="Chemical Structures.cdxml"
 BoundingBox="211.39 40.97 283.43 147.60"
 WindowPosition="0 0"
 WindowSize="0 0"
 WindowIsZoomed="yes"
 FractionalWidths="yes"
 InterpretChemically="yes"
 ShowAtomQuery="yes"
 ShowAtomStereo="no"
 ShowAtomEnhancedStereo="yes"
 ShowAtomNumber="no"
 ShowResidueID="no"
 ShowBondQuery="yes"
 ShowBondRxn="yes"
 ShowBondStereo="no"
 ShowTerminalCarbonLabels="no"
 ShowNonTerminalCarbonLabels="no"
 HideImplicitHydrogens="no"
 Magnification="250"
 LabelFont="3"
 LabelSize="6"
 LabelFace="96"
 CaptionFont="20"
 CaptionSize="6"
 HashSpacing="2.70"
 MarginWidth="2"
 LineWidth="1"
 BoldWidth="4"
 BondLength="30"
 BondSpacing="12"
 ChainAngle="120"
 LabelJustification="Auto"
 CaptionJustification="Left"
 AminoAcidTermini="HOH"
 ShowSequenceTermini="yes"
 ShowSequenceBonds="yes"
 ShowSequenceUnlinkedBranches="no"
 ResidueWrapCount="40"
 ResidueBlockCount="10"
 ResidueZigZag="yes"
 NumberResidueBlocks="no"
 PrintMargins="36 36 36 36"
 MacPrintInfo="00030000025802580000000019001324FF9CFF9C196413880367052803FC00020000025802580000000019001324000100000064000000010001010100000001270F000100010000000000000000000000000002001901900000000000600000000000000000000100000000000000000000000000000000"
 ChemPropName=""
 ChemPropFormula="Chemical Formula: "
 ChemPropExactMass="Exact Mass: "
 ChemPropMolWt="Molecular Weight: "
 ChemPropMOverZ="m/z: "
 ChemPropAnalysis="Elemental Analysis: "
 ChemPropBoilingPt="Boiling Point: "
 ChemPropMeltingPt="Melting Point: "
 ChemPropCritTemp="Critical Temp: "
 ChemPropCritPres="Critical Pres: "
 ChemPropCritVol="Critical Vol: "
 ChemPropGibbs="Gibbs Energy: "
 ChemPropLogP="Log P: "
 ChemPropMR="MR: "
 ChemPropHenry="Henry&apos;s Law: "
 ChemPropEForm="Heat of Form: "
 ChemProptPSA="tPSA: "
 ChemPropCLogP="CLogP: "
 ChemPropCMR="CMR: "
 ChemPropLogS="LogS: "
 ChemPropPKa="pKa: "
 ChemPropID=""
 ChemPropFragmentLabel=""
 color="0"
 bgcolor="1"
 RxnAutonumberStart="1"
 RxnAutonumberConditions="no"
 RxnAutonumberStyle="Roman"
 RxnAutonumberFormat="(#)"
><colortable>
<color r="1" g="1" b="1"/>
<color r="0" g="0" b="0"/>
<color r="1" g="0" b="0"/>
<color r="1" g="1" b="0"/>
<color r="0" g="1" b="0"/>
<color r="0" g="1" b="1"/>
<color r="0" g="0" b="1"/>
<color r="1" g="0" b="1"/>
</colortable><fonttable>
<font id="3" charset="iso-8859-1" name="Arial"/>
<font id="20" charset="iso-8859-1" name="Times New Roman"/>
</fonttable><page
 id="159"
 BoundingBox="0 0 540 720"
 HeaderPosition="36"
 FooterPosition="36"
 PrintTrimMarks="yes"
 HeightPages="1"
 WidthPages="1"
><fragment
 id="7"
 BoundingBox="217.56 79.32 278.02 101.67"
 Z="71"
><n
 id="6"
 p="229.09 92.87"
 Z="70"
 MarginWidth="1.19"
 AS="N"
/><n
 id="12"
 p="219.73 99.35"
 Z="72"
 MarginWidth="1.19"
 Element="1"
 NumHydrogens="0"
 NeedsClean="yes"
 AS="N"
><t
 p="217.56 101.67"
 BoundingBox="217.56 96.66 221.90 101.67"
 LabelJustification="Left"
><s font="3" size="6" color="0" face="96">H</s></t></n><n
 id="20"
 p="229.09 82.07"
 Z="74"
 MarginWidth="1.19"
 Element="8"
 NumHydrogens="0"
 NeedsClean="yes"
 AS="N"
><t
 p="226.76 84.39"
 BoundingBox="226.76 79.32 231.42 84.44"
 LabelJustification="Left"
><s font="3" size="6" color="0" face="96">O</s></t></n><n
 id="30"
 p="238.44 98.27"
 Z="76"
 MarginWidth="1.19"
 AS="N"
/><n
 id="56"
 p="247.79 92.87"
 Z="78"
 MarginWidth="1.19"
 AS="N"
/><n
 id="62"
 p="257.15 98.27"
 Z="80"
 MarginWidth="1.19"
 AS="N"
/><n
 id="64"
 p="266.50 92.87"
 Z="82"
 MarginWidth="1.19"
 AS="N"
/><n
 id="66"
 p="266.50 82.07"
 Z="84"
 MarginWidth="1.19"
 Element="8"
 NumHydrogens="0"
 NeedsClean="yes"
 AS="N"
><t
 p="264.17 84.39"
 BoundingBox="264.17 79.32 268.83 84.44"
 LabelJustification="Left"
><s font="3" size="6" color="0" face="96">O</s></t></n><n
 id="68"
 p="275.85 98.27"
 Z="86"
 MarginWidth="1.19"
 Element="1"
 NumHydrogens="0"
 NeedsClean="yes"
 AS="N"
><t
 p="273.68 100.59"
 BoundingBox="273.68 95.58 278.02 100.59"
 LabelJustification="Left"
><s font="3" size="6" color="0" face="96">H</s></t></n><b
 id="13"
 Z="73"
 HashSpacing="1.70"
 MarginWidth="1.19"
 LineWidth="0.60"
 BoldWidth="1.56"
 BondLength="10.80"
 BondSpacing="18"
 B="6"
 E="12"
 BS="N"
/><b
 id="21"
 Z="75"
 HashSpacing="1.70"
 MarginWidth="1.19"
 LineWidth="0.60"
 BoldWidth="1.56"
 BondLength="10.80"
 BondSpacing="18"
 B="6"
 E="20"
 Order="2"
 BS="N"
/><b
 id="31"
 Z="77"
 HashSpacing="1.70"
 MarginWidth="1.19"
 LineWidth="0.60"
 BoldWidth="1.56"
 BondLength="10.80"
 BondSpacing="18"
 B="6"
 E="30"
 BS="N"
/><b
 id="57"
 Z="79"
 HashSpacing="1.70"
 MarginWidth="1.19"
 LineWidth="0.60"
 BoldWidth="1.56"
 BondLength="10.80"
 BondSpacing="18"
 B="30"
 E="56"
 BS="N"
/><b
 id="63"
 Z="81"
 HashSpacing="1.70"
 MarginWidth="1.19"
 LineWidth="0.60"
 BoldWidth="1.56"
 BondLength="10.80"
 BondSpacing="18"
 B="56"
 E="62"
 BS="N"
/><b
 id="65"
 Z="83"
 HashSpacing="1.70"
 MarginWidth="1.19"
 LineWidth="0.60"
 BoldWidth="1.56"
 BondLength="10.80"
 BondSpacing="18"
 B="62"
 E="64"
 BS="N"
/><b
 id="67"
 Z="85"
 HashSpacing="1.70"
 MarginWidth="1.19"
 LineWidth="0.60"
 BoldWidth="1.56"
 BondLength="10.80"
 BondSpacing="18"
 B="64"
 E="66"
 Order="2"
 BS="N"
/><b
 id="69"
 Z="87"
 HashSpacing="1.70"
 MarginWidth="1.19"
 LineWidth="0.60"
 BoldWidth="1.56"
 BondLength="10.80"
 BondSpacing="18"
 B="64"
 E="68"
 BS="N"
/></fragment><fragment
 id="75"
 BoundingBox="253.60 46.44 281.96 65.36"
 Z="89"
><n
 id="74"
 p="253.75 52.19"
 Z="88"
 MarginWidth="1.19"
 AS="N"
/><n
 id="76"
 p="263.10 46.79"
 Z="90"
 MarginWidth="1.19"
 AS="N"
/><n
 id="78"
 p="272.45 52.19"
 Z="92"
 MarginWidth="1.19"
 AS="N"
/><n
 id="82"
 p="281.81 46.79"
 Z="94"
 MarginWidth="1.19"
 AS="N"
/><n
 id="85"
 p="272.45 62.99"
 Z="96"
 MarginWidth="1.19"
 Element="8"
 NumHydrogens="1"
 NeedsClean="yes"
 AS="N"
><t
 p="270.12 65.31"
 BoundingBox="270.12 60.24 279.12 65.36"
 LabelJustification="Left"
 LabelAlignment="Left"
><s font="3" size="6" color="0" face="96">OH</s></t></n><b
 id="77"
 Z="91"
 HashSpacing="1.70"
 MarginWidth="1.19"
 LineWidth="0.60"
 BoldWidth="1.56"
 BondLength="10.80"
 BondSpacing="18"
 B="74"
 E="76"
 BS="N"
/><b
 id="79"
 Z="93"
 HashSpacing="1.70"
 MarginWidth="1.19"
 LineWidth="0.60"
 BoldWidth="1.56"
 BondLength="10.80"
 BondSpacing="18"
 B="76"
 E="78"
 BS="N"
/><b
 id="83"
 Z="95"
 HashSpacing="1.70"
 MarginWidth="1.19"
 LineWidth="0.60"
 BoldWidth="1.56"
 BondLength="10.80"
 BondSpacing="18"
 B="78"
 E="82"
 BS="N"
/><b
 id="86"
 Z="97"
 HashSpacing="1.70"
 MarginWidth="1.19"
 LineWidth="0.60"
 BoldWidth="1.56"
 BondLength="10.80"
 BondSpacing="18"
 B="78"
 E="85"
 BS="N"
/></fragment><fragment
 id="92"
 BoundingBox="224.46 110.16 270.87 136.77"
 Z="100"
><n
 id="89"
 p="238.82 118.25"
 Z="98"
 MarginWidth="1.19"
 AS="N"
/><n
 id="91"
 p="238.82 129.05"
 Z="99"
 MarginWidth="1.19"
 AS="N"
/><n
 id="93"
 p="248.17 134.45"
 Z="101"
 MarginWidth="1.19"
 AS="N"
/><n
 id="95"
 p="257.52 129.05"
 Z="102"
 MarginWidth="1.19"
 AS="N"
/><n
 id="97"
 p="257.52 118.25"
 Z="103"
 MarginWidth="1.19"
 AS="N"
/><n
 id="99"
 p="248.17 112.85"
 Z="104"
 MarginWidth="1.19"
 AS="N"
/><n
 id="107"
 p="266.87 112.85"
 Z="111"
 MarginWidth="1.19"
 Element="35"
 NumHydrogens="0"
 NeedsClean="yes"
 AS="N"
><t
 p="264.87 115.17"
 BoundingBox="264.87 110.16 270.87 115.17"
 LabelJustification="Left"
 LabelAlignment="Left"
><s font="3" size="6" color="0" face="96">Br</s></t></n><n
 id="109"
 p="266.87 134.45"
 Z="113"
 MarginWidth="1.19"
 Element="35"
 NumHydrogens="0"
 NeedsClean="yes"
 AS="N"
><t
 p="264.87 136.77"
 BoundingBox="264.87 131.76 270.87 136.77"
 LabelJustification="Left"
 LabelAlignment="Left"
><s font="3" size="6" color="0" face="96">Br</s></t></n><n
 id="111"
 p="229.46 112.85"
 Z="115"
 MarginWidth="1.19"
 Element="35"
 NumHydrogens="0"
 NeedsClean="yes"
 AS="N"
><t
 p="230.46 115.17"
 BoundingBox="224.46 110.16 230.46 115.17"
 LabelJustification="Right"
 Justification="Right"
 LabelAlignment="Right"
><s font="3" size="6" color="0" face="96">Br</s></t></n><n
 id="113"
 p="229.46 134.45"
 Z="117"
 MarginWidth="1.19"
 Element="35"
 NumHydrogens="0"
 NeedsClean="yes"
 AS="N"
><t
 p="230.46 136.77"
 BoundingBox="224.46 131.76 230.46 136.77"
 LabelJustification="Right"
 Justification="Right"
 LabelAlignment="Right"
><s font="3" size="6" color="0" face="96">Br</s></t></n><b
 id="101"
 Z="105"
 HashSpacing="1.70"
 MarginWidth="1.19"
 LineWidth="0.60"
 BoldWidth="1.56"
 BondLength="10.80"
 BondSpacing="18"
 B="89"
 E="91"
 BS="N"
/><b
 id="102"
 Z="106"
 HashSpacing="1.70"
 MarginWidth="1.19"
 LineWidth="0.60"
 BoldWidth="1.56"
 BondLength="10.80"
 BondSpacing="18"
 B="91"
 E="93"
 Order="2"
 BS="N"
 BondCircularOrdering="101 114 0 103"
/><b
 id="103"
 Z="107"
 HashSpacing="1.70"
 MarginWidth="1.19"
 LineWidth="0.60"
 BoldWidth="1.56"
 BondLength="10.80"
 BondSpacing="18"
 B="93"
 E="95"
 BS="N"
/><b
 id="104"
 Z="108"
 HashSpacing="1.70"
 MarginWidth="1.19"
 LineWidth="0.60"
 BoldWidth="1.56"
 BondLength="10.80"
 BondSpacing="18"
 B="95"
 E="97"
 Order="2"
 BS="N"
 BondCircularOrdering="103 110 108 105"
/><b
 id="105"
 Z="109"
 HashSpacing="1.70"
 MarginWidth="1.19"
 LineWidth="0.60"
 BoldWidth="1.56"
 BondLength="10.80"
 BondSpacing="18"
 B="97"
 E="99"
 BS="N"
/><b
 id="106"
 Z="110"
 HashSpacing="1.70"
 MarginWidth="1.19"
 LineWidth="0.60"
 BoldWidth="1.56"
 BondLength="10.80"
 BondSpacing="18"
 B="99"
 E="89"
 Order="2"
 BS="N"
 BondCircularOrdering="105 0 112 101"
/><b
 id="108"
 Z="112"
 HashSpacing="1.70"
 MarginWidth="1.19"
 LineWidth="0.60"
 BoldWidth="1.56"
 BondLength="10.80"
 BondSpacing="18"
 B="97"
 E="107"
 BS="N"
/><b
 id="110"
 Z="114"
 HashSpacing="1.70"
 MarginWidth="1.19"
 LineWidth="0.60"
 BoldWidth="1.56"
 BondLength="10.80"
 BondSpacing="18"
 B="95"
 E="109"
 BS="N"
/><b
 id="112"
 Z="116"
 HashSpacing="1.70"
 MarginWidth="1.19"
 LineWidth="0.60"
 BoldWidth="1.56"
 BondLength="10.80"
 BondSpacing="18"
 B="89"
 E="111"
 BS="N"
/><b
 id="114"
 Z="118"
 HashSpacing="1.70"
 MarginWidth="1.19"
 LineWidth="0.60"
 BoldWidth="1.56"
 BondLength="10.80"
 BondSpacing="18"
 B="91"
 E="113"
 BS="N"
/></fragment><fragment
 id="117"
 BoundingBox="211.39 40.97 244.99 67.76"
 Z="120"
><n
 id="116"
 p="222.19 54.64"
 Z="119"
 MarginWidth="1.19"
 NumHydrogens="0"
 NeedsClean="yes"
 AS="N"
><t
 p="220.02 56.96"
 BoundingBox="220.02 51.89 224.36 57.01"
 LabelJustification="Left"
 LabelAlignment="Left"
><s font="3" size="6" color="0">C</s></t></n><n
 id="118"
 p="211.39 54.64"
 Z="121"
 MarginWidth="1.19"
 AS="N"
/><n
 id="120"
 p="234.19 54.46"
 Z="123"
 MarginWidth="1.19"
 NumHydrogens="0"
 NeedsClean="yes"
 AS="N"
><t
 p="232.02 56.78"
 BoundingBox="232.02 51.71 236.36 56.83"
 LabelJustification="Left"
 LabelAlignment="Left"
><s font="3" size="6" color="0" face="96">C</s></t></n><n
 id="122"
 p="222.19 65.44"
 Z="125"
 MarginWidth="1.19"
 Element="1"
 NumHydrogens="0"
 NeedsClean="yes"
 AS="N"
><t
 p="220.02 67.76"
 BoundingBox="220.02 62.75 224.36 67.76"
 LabelJustification="Left"
><s font="3" size="6" color="0" face="96">H</s></t></n><n
 id="124"
 p="222.19 43.84"
 Z="127"
 MarginWidth="1.19"
 Element="1"
 NumHydrogens="0"
 NeedsClean="yes"
 AS="N"
><t
 p="220.02 46.16"
 BoundingBox="220.02 41.15 224.36 46.16"
 LabelJustification="Left"
><s font="3" size="6" color="0" face="96">H</s></t></n><n
 id="129"
 p="234.19 43.66"
 Z="129"
 MarginWidth="1.19"
 Element="9"
 NumHydrogens="0"
 NeedsClean="yes"
 AS="N"
><t
 p="232.36 45.98"
 BoundingBox="232.36 40.97 236.02 45.98"
 LabelJustification="Left"
><s font="3" size="6" color="0" face="96">F</s></t></n><n
 id="131"
 p="234.19 65.26"
 Z="131"
 MarginWidth="1.19"
 Element="9"
 NumHydrogens="0"
 NeedsClean="yes"
 AS="N"
><t
 p="232.36 67.58"
 BoundingBox="232.36 62.57 236.02 67.58"
 LabelJustification="Left"
><s font="3" size="6" color="0" face="96">F</s></t></n><n
 id="133"
 p="244.99 54.46"
 Z="133"
 MarginWidth="1.19"
 AS="N"
/><b
 id="119"
 Z="122"
 HashSpacing="1.70"
 MarginWidth="1.19"
 LineWidth="0.60"
 BoldWidth="1.56"
 BondLength="10.80"
 BondSpacing="18"
 B="116"
 E="118"
 BS="N"
/><b
 id="121"
 Z="124"
 HashSpacing="1.70"
 MarginWidth="1.19"
 LineWidth="0.60"
 BoldWidth="1.56"
 BondLength="10.80"
 BondSpacing="18"
 B="116"
 E="120"
 BS="N"
 BeginAttach="0"
/><b
 id="123"
 Z="126"
 HashSpacing="1.70"
 MarginWidth="1.19"
 LineWidth="0.60"
 BoldWidth="1.56"
 BondLength="10.80"
 BondSpacing="18"
 B="116"
 E="122"
 BS="N"
 BeginAttach="0"
/><b
 id="125"
 Z="128"
 HashSpacing="1.70"
 MarginWidth="1.19"
 LineWidth="0.60"
 BoldWidth="1.56"
 BondLength="10.80"
 BondSpacing="18"
 B="116"
 E="124"
 BS="N"
 BeginAttach="0"
/><b
 id="130"
 Z="130"
 HashSpacing="1.70"
 MarginWidth="1.19"
 LineWidth="0.60"
 BoldWidth="1.56"
 BondLength="10.80"
 BondSpacing="18"
 B="120"
 E="129"
 BS="N"
/><b
 id="132"
 Z="132"
 HashSpacing="1.70"
 MarginWidth="1.19"
 LineWidth="0.60"
 BoldWidth="1.56"
 BondLength="10.80"
 BondSpacing="18"
 B="120"
 E="131"
 BS="N"
/><b
 id="134"
 Z="134"
 HashSpacing="1.70"
 MarginWidth="1.19"
 LineWidth="0.60"
 BoldWidth="1.56"
 BondLength="10.80"
 BondSpacing="18"
 B="120"
 E="133"
 BS="N"
/></fragment><fragment
 id="150"
 BoundingBox="218.75 70.20 238.75 77.10"
 Z="141"
><n
 id="149"
 p="219.75 73.22"
 Z="140"
 NodeType="Fragment"
 NeedsClean="yes"
 AS="N"
><fragment
 id="160"
><n
 id="161"
 p="220.50 80.72"
 Element="15"
 NumHydrogens="0"
/><n
 id="162"
 p="194.52 95.72"
 Element="23"
 NumHydrogens="0"
/><n
 id="163"
 p="246.48 95.72"
 Element="1"
 NumHydrogens="0"
 Isotope="2"
/><n
 id="164"
 p="220.50 50.72"
 Element="9"
 NumHydrogens="0"
/><b
 id="165"
 B="161"
 E="162"
/><b
 id="166"
 B="161"
 E="163"
/><b
 id="167"
 B="161"
 E="164"
/></fragment><t
 id="148"
 p="218.75 75.55"
 BoundingBox="218.75 70.20 238.75 77.10"
 Z="139"
 LabelJustification="Left"
 LabelLineHeight="auto"
 LineHeight="auto"
 LabelAlignment="Left"
><s font="3" size="6" color="0">(PVDF)</s></t></n></fragment><fragment
 id="154"
 BoundingBox="241 101.20 253.67 108.10"
 Z="145"
><n
 id="153"
 p="242 104.22"
 Z="144"
 Warning="Formula cannot be computed for queries."
 NodeType="Fragment"
 NeedsClean="yes"
 AS="N"
><fragment
 id="169"
><n
 id="170"
 p="227.25 104.22"
 NodeType="GenericNickname"
 GenericNickname="G"
/><n
 id="171"
 p="257.25 104.22"
 NodeType="GenericNickname"
 GenericNickname="A"
/><b
 id="172"
 B="170"
 E="171"
/></fragment><t
 id="152"
 p="241 106.55"
 BoundingBox="241 101.20 253.67 108.10"
 Z="143"
 LabelJustification="Left"
 LabelLineHeight="auto"
 LineHeight="auto"
 LabelAlignment="Left"
><s font="3" size="6" color="0">(GA)</s></t></n></fragment><fragment
 id="157"
 BoundingBox="239.75 140.70 255.42 147.60"
 Z="148"
><n
 id="156"
 p="240.75 143.72"
 Z="147"
 Warning="An atom in this label has an invalid valence."
 NodeType="Unspecified"
 NeedsClean="yes"
 AS="N"
><fragment
 id="174"
><n
 id="175"
 p="267.23 151.22"
 Element="1"
 NumHydrogens="0"
 Isotope="3"
/><n
 id="176"
 p="241.25 136.22"
 Element="5"
 NumHydrogens="0"
/><n
 id="177"
 p="215.27 151.22"
 Element="5"
 NumHydrogens="0"
/><b
 id="178"
 B="176"
 E="177"
/><b
 id="179"
 B="175"
 E="176"
/></fragment><t
 id="155"
 p="239.75 146.05"
 BoundingBox="239.75 140.70 255.42 147.60"
 Z="146"
 LabelJustification="Left"
 LabelLineHeight="auto"
 LineHeight="auto"
 LabelAlignment="Left"
><s font="3" size="6" color="0">(TBB)</s></t></n></fragment><t
 id="151"
 p="259.12 75.25"
 BoundingBox="259.12 69.90 275.13 76.80"
 Z="142"
 Warning="Chemical Interpretation is not possible for this label"
 LineHeight="auto"
><s font="3" size="6" color="0">(PVA)</s></t><graphic
 id="135"
 BoundingBox="241.33 42.47 241.33 68.57"
 Z="135"
 LineWidth="0.60"
 GraphicType="Bracket"
 BracketType="Square"
 LipSize="60"
 BracketUsage="MultipleGroup"
><objecttag
 id="1"
 TagType="Unknown"
 Visible="no"
 PositioningType="offset"
 PositioningOffset="0.92 27.30"
 Name="parameterizedBracketLabel"
><t
 p="242.24 69.77"
 BoundingBox="242.24 66.97 244.74 69.77"
 Visible="no"
 CaptionLineHeight="variable"
><s font="3" size="4.5" color="0">n</s></t></objecttag><objecttag
 id="2"
 TagType="Unknown"
 Name="bracketusage"
><t
 p="0 0"
 BoundingBox="0 -6.30 4.17 0"
 CaptionLineHeight="variable"
><s font="3" size="7.5" color="0">1</s></t></objecttag></graphic><graphic
 id="136"
 BoundingBox="214.51 68.57 214.51 42.47"
 Z="136"
 LineWidth="0.60"
 GraphicType="Bracket"
 BracketType="Square"
 LipSize="60"
/><graphic
 id="139"
 BoundingBox="279.85 45.35 279.85 63.89"
 Z="137"
 LineWidth="0.60"
 GraphicType="Bracket"
 BracketType="Square"
 LipSize="60"
 BracketUsage="MultipleGroup"
><objecttag
 id="1"
 TagType="Unknown"
 Name="bracketusage"
><t
 p="0 0"
 BoundingBox="0 -6.30 4.17 0"
 CaptionLineHeight="variable"
><s font="3" size="7.5" color="0">1</s></t></objecttag><objecttag
 id="2"
 TagType="Unknown"
 Visible="no"
 PositioningType="offset"
 PositioningOffset="1.08 19.87"
 Name="parameterizedBracketLabel"
><t
 p="280.93 65.21"
 BoundingBox="280.93 62.41 283.43 65.21"
 Visible="no"
 CaptionLineHeight="variable"
><s font="3" size="4.5" color="0">n</s></t></objecttag></graphic><graphic
 id="140"
 BoundingBox="256.09 63.89 256.09 45.35"
 Z="138"
 LineWidth="0.60"
 GraphicType="Bracket"
 BracketType="Square"
 LipSize="60"
/><bracketedgroup
 id="181"
 BracketedObjectIDs="76 78 85"
 BracketUsage="MultipleGroup"
 RepeatCount="1"
><bracketattachment
 id="182"
 GraphicID="140"
><crossingbond
 id="183"
 BondID="77"
 InnerAtomID="76"
/></bracketattachment><bracketattachment
 id="184"
 GraphicID="139"
><crossingbond
 id="185"
 BondID="83"
 InnerAtomID="78"
/></bracketattachment></bracketedgroup><bracketedgroup
 id="186"
 BracketedObjectIDs="116 120 122 124 129 131"
 BracketUsage="MultipleGroup"
 RepeatCount="1"
><bracketattachment
 id="187"
 GraphicID="135"
><crossingbond
 id="188"
 BondID="134"
 InnerAtomID="120"
/></bracketattachment><bracketattachment
 id="189"
 GraphicID="136"
><crossingbond
 id="190"
 BondID="119"
 InnerAtomID="116"
/></bracketattachment></bracketedgroup></page></CDXML>
