# Supplementary material for: Smart dynamic hybrid membranes with self-cleaning capability
Source: Nat Commun. 2023 Sep 16;14:5751. doi: 10.1038/s41467-023-41446-9 (PMC10505219; doi:10.1038/s41467-023-41446-9)
Supplement: Supplementary file 3 — Source Data [file 41467_2023_41446_MOESM3_ESM.zip › Source Data_Figure 1G.xls]

## Sheet: Sheet1
2.32025	1.33072	2.43879	3.56079	2.29374	10.1306	2.44693	9.26614	2.28863	11.4816	2.45749	8.98667	2.59388	5.71529	2.48531	6.4213
2.32229	1.46335	2.43997	4.0149	2.29659	9.25628	2.4484	9.04685	2.29211	12.1626	2.46324	8.31311	2.59847	5.51285	2.48601	6.69342
2.32103	1.51987	2.43965	3.65511	2.29928	9.79906	2.44951	8.37448	2.29289	11.0102	2.4652	9.29243	2.60217	4.89077	2.48608	6.15487
2.32155	1.02897	2.4429	3.24517	2.29932	9.84143	2.45027	9.56685	2.29391	11.6689	2.46941	8.66926	2.60388	5.24161	2.48822	6.10224
2.61423	-0.357586	2.72007	1.79535	2.5858	6.15622	2.74452	5.93001	2.57987	10.987	2.75413	6.56075	2.88334	4.28308	2.77225	2.82196
2.61649	-0.808887	2.72253	1.38753	2.5863	6.30323	2.74293	5.74123	2.5808	10.5541	2.75552	6.78965	2.88804	4.43225	2.77383	2.75403
2.61681	-1.50447	2.72395	1.79137	2.58772	6.54481	2.7462	5.76213	2.58246	11.1332	2.75981	6.68287	2.89236	4.00525	2.77469	2.78234
2.62121	-0.693261	2.73544	1.26268	2.58814	6.314	2.74777	5.91535	2.5841	10.7382	2.7601	6.3926	2.89488	3.91323	2.77521	2.77102
2.91069	-2.32369	3.00833	-1.20503	2.87656	3.19047	3.03838	2.6906	2.86717	9.11749	3.06144	3.23875	3.17915	1.98455	3.06445	-0.365129
2.91183	-2.03397	3.01193	-1.11247	2.87738	2.74766	3.03914	2.53946	2.873	9.04969	3.06725	3.14322	3.19379	1.98255	3.06454	-0.387772
2.91424	-2.41866	3.01217	-1.30566	2.87778	3.05135	3.03932	2.56624	2.87321	8.91866	3.06925	2.68469	3.1941	2.07435	3.0652	-0.325502
2.91641	-2.12924	3.0167	-1.29333	2.8797	2.91738	3.04245	2.31341	2.88546	8.97033	3.07273	2.97127	3.19909	1.93207	3.07075	-0.478347
3.21228	-3.74134	3.2998	-3.29199	3.16883	-0.355043	3.32792	-0.836956	3.17252	5.82187	3.36138	-0.410416	3.47766	-0.922792	3.35373	-2.26153
3.21519	-3.79146	3.3004	-3.56021	3.17017	-0.0958051	3.32987	-0.716538	3.17408	5.3881	3.36234	-0.200255	3.48183	-0.6024	3.3548	-2.41438
3.21598	-3.87841	3.30199	-3.36317	3.17212	-0.296122	3.33005	-0.952922	3.17489	5.52482	3.36762	-0.238466	3.4843	-0.369785	3.35474	-2.27286
3.22379	-3.85347	3.302	-3.41812	3.17653	-0.327068	3.33078	-1.08093	3.17523	5.79706	3.37049	-0.448627	3.48676	-0.790981	3.35715	-2.41438
3.50523	-5.20432	3.5946	-5.67908	3.45795	-2.58208	3.58251	-2.92617	3.45607	1.55875	3.6506	-3.21894	3.58536	-1.99772	3.65926	-4.45231
3.50624	-5.35532	3.59684	-5.50273	3.46503	-2.51981	3.58302	-3.10899	3.46056	1.73069	3.65814	-3.18072	3.79045	-3.96423	3.65633	-4.57685
3.5067	-5.17126	3.60171	-5.25676	3.46594	-2.75333	3.58953	-3.01048	3.46373	1.87008	3.66085	-3.1043	3.791	-3.60035	3.66041	-4.3957
3.5105	-5.30015	3.60317	-5.52063	3.47177	-2.61322	3.61168	-4.61194	3.46499	2.14246	3.6614	-3.19983	3.79201	-3.70855	3.66463	-4.37305
3.78547	-6.49886	3.88619	-7.07298	3.75376	-5.41537	3.61404	-4.53674	3.76042	-2.65159	3.96239	-6.23762	3.80553	-3.86308	3.95884	-6.03736
3.79312	-6.52477	3.90163	-7.1011	3.75842	-5.57104	3.61446	-4.42829	3.76799	-2.81857	3.96429	-6.31404	4.15192	-8.13117	3.96124	-6.06001
3.79775	-6.6336	3.90329	-7.0263	3.76027	-5.58661	3.61697	-4.35017	3.76851	-2.95216	3.96677	-6.00835	4.15322	-7.73843	3.96395	-5.99774
3.80049	-6.52623	3.91356	-7.33527	3.77147	-5.96023	3.92715	-6.56316	3.77196	-2.4292	3.96828	-6.27583	4.15429	-8.0468	3.96529	-6.12228
4.14571	-7.74949	4.2296	-9.68543	4.04182	-7.85947	3.92901	-6.42353	4.13406	-7.98812	4.22701	-9.39004	4.1557	-7.81941	4.21383	-7.86584
4.16299	-7.78132	4.23375	-9.31247	4.04484	-8.10855	3.93167	-6.65784	4.13569	-8.00596	4.22764	-9.33272	4.55411	-12.7632	4.21699	-7.68469
4.16898	-7.81255	4.23937	-9.53041	4.04613	-8.01514	3.93406	-6.33366	4.14191	-7.96362	4.23341	-9.54288	4.56672	-12.701	4.22302	-7.69035
4.17532	-7.72916	4.2494	-9.27898	4.04679	-8.48217	4.25413	-9.42665	4.15272	-8.31408	4.23596	-9.46646	4.57125	-12.8722	4.22469	-7.93943
4.67124	-9.20304	4.63519	-10.9023	4.50492	-11.8292	4.25543	-9.29624	4.26076	-11.3288	4.99211	-17.4802	4.57479	-12.9345	4.55005	-10.1748
4.67746	-9.34832	4.63594	-11.2046	4.50744	-11.8136	4.25586	-9.55006	4.27473	-11.6393	4.99917	-17.8227	4.96487	-16.6084	4.55079	-10.3347
4.67749	-9.18923	4.64114	-11.5137	4.51518	-12.2339	4.25932	-9.64973	4.29159	-11.6333	5.00178	-17.8227	5.01847	-17.1688	4.55756	-10.4769
4.67872	-9.10246	4.64502	-11.1586	4.51631	-11.8915	5.70227	-21.6367	4.30598	-12.2328	5.02112	-18.1496	5.06363	-17.7448	4.5657	-10.4192
5.02422	-9.88813	5.04115	-11.7095	4.94315	-15.1139	5.71346	-21.6211	4.5082	-13.8013	5.61382	-21.4188	5.09156	-18.1029	5.25091	-13.7669
5.04053	-9.8497	5.04502	-11.709	4.94695	-15.2073	5.72675	-21.699	4.51104	-13.5547	5.63223	-21.808	5.78949	-20.8583	5.26124	-13.5294
5.04514	-9.89976	5.04545	-11.2563	4.95927	-15.4097	5.73085	-21.481	4.51323	-13.5341	5.65759	-21.481	5.85601	-20.9984	5.26387	-13.4356
5.05356	-10.1222	5.06392	-11.353	4.96908	-16.101	6.38414	-23.2402	4.51603	-13.5815	6.17133	-22.7887	5.89694	-20.9829	5.82425	-15.0607
5.49502	-10.2847	5.57509	-13.4735	5.66312	-18.819	6.39188	-23.2869	5.39347	-21.9808	6.17471	-22.6797	5.92324	-20.8895	5.85311	-14.9746
5.50018	-10.4118	5.61987	-13.2286	5.66755	-18.7256	6.39492	-23.209	5.39541	-21.1075	6.17932	-22.5552	6.42615	-21.6211	5.86095	-14.8958
5.50863	-10.3968	5.6276	-13.0934	5.67379	-18.4765	6.40096	-23.1468	5.39991	-22.1957	6.19316	-22.5552	6.49819	-21.5744	5.86528	-15.2855
5.52549	-10.4074	5.63588	-13.0097	5.69404	-18.6322	7.00961	-24.2365	5.40312	-21.5551	6.67491	-23.2402	6.5659	-21.7145	6.33229	-15.9432
5.77454	-10.4156	6.09644	-13.6982	6.30442	-18.7412	7.06041	-24.4077	5.80743	-22.638	6.68009	-23.1001	6.57644	-21.6834	6.37213	-15.8668
5.79294	-10.1009	6.17664	-14.0276	6.31319	-18.9902	7.10773	-24.5634	6.49421	-24.1333	6.68507	-23.1468	7.45699	-23.1312	6.39518	-15.9241
5.79369	-10.0953	6.21912	-13.7702	6.32784	-18.8968	7.14446	-24.5011	6.53507	-24.3162	6.69545	-23.2402	7.56234	-23.2869	6.39577	-15.9624
6.65065	-10.7623	6.22318	-14.1387	6.35187	-18.8813	7.87529	-25.98	6.5584	-24.9229	7.17136	-24.2832	7.60155	-22.9755	6.79629	-16.268
6.68612	-10.6263	6.5487	-14.9689	6.48297	-18.819	8.02519	-26.307	6.59117	-24.9107	7.24128	-24.2832	7.62502	-23.3647	6.82008	-16.1343
6.74528	-10.5103	6.57847	-14.97	6.53763	-19.0681	8.14662	-26.665	7.66935	-27.4753	7.30474	-24.3766	8.45715	-25.6449	6.82633	-16.0579
6.79584	-11.2199	6.58196	-15.1171	6.59835	-18.9435	8.2331	-26.7584	7.75798	-27.5013	7.39756	-24.8903	8.48986	-25.1563	6.83527	-16.1534
7.55997	-11.128	6.58745	-14.9005	6.63247	-19.0058	8.58645	-27.1787	7.7591	-26.4326	8.58408	-26.7188	8.4972	-25.2328	7.12723	-16.3445
7.73698	-11.1358	7.43216	-16.1725	7.65089	-19.9087	8.64401	-27.3033	7.80371	-27.1954	8.65966	-26.8525	8.52111	-24.5805	7.15593	-16.2107
7.86599	-11.4012	7.52772	-16.1343	7.65615	-19.7686	8.69443	-27.459	8.38346	-33.0666	8.70929	-26.9098	8.925	-27.4249	7.19746	-16.3445
7.98755	-11.1543	7.63306	-16.1725	7.69273	-19.753	8.74389	-27.3033	8.46242	-33.1064	8.77233	-27.2155	8.9508	-27.6697	7.20446	-16.1152
8.40216	-12.3555	7.66096	-16.3445	7.73529	-19.6285	8.85522	-27.5368	8.48235	-32.8268			8.97297	-27.5938	7.98453	-17.6819
8.49413	-12.4401	8.06029	-17.1469	8.39727	-20.3602	8.88771	-27.6302	8.50489	-32.1281			8.98528	-27.5824	7.87449	-17.6245
8.60998	-12.3145	8.26609	-17.166	8.46767	-20.3602	8.92922	-27.5368							7.76907	-17.6628
8.64209	-12.2106	8.44203	-17.0514	8.57714	-20.6404	8.97568	-27.7236							8.03886	-17.5863
8.85736	-13.3673	8.52517	-17.4144	8.6169	-20.6248									8.45623	-18.1786
8.90169	-13.2244	8.94218	-18.1595	8.78071	-21.014									8.52384	-18.3888
8.96168	-13.172	8.9844	-18.255	8.82151	-21.2164									8.60347	-18.4843
8.96732	-13.2593			8.85831	-21.0918									8.66305	-18.6562
				8.90525	-20.656									8.89542	-19.0384
														8.93598	-18.618
														8.97374	-18.8855
														8.98451	-18.9619
