# Supplementary material for: Smart dynamic hybrid membranes with self-cleaning capability
Source: Nat Commun. 2023 Sep 16;14:5751. doi: 10.1038/s41467-023-41446-9 (PMC10505219; doi:10.1038/s41467-023-41446-9)
Supplement: Supplementary file 3 — Source Data [file 41467_2023_41446_MOESM3_ESM.zip › Source Data_Figure 2.xlsx]

## Sheet: Figure 2B
	0 mg/cm2		0,5 mg/cm2		0,8 mg/cm2		1 mg/cm2		1,2 mg/cm2		1,4 mg/cm2		2,0 mg/cm2
28	0.37158	0.01858	0.40851	0.02043	0.45557	0.02278	0.466	0.0233	0.40551	0.02028	0.38002	0.01256	0.24076	0.01204
32	0.42136	0.02107	0.45407	0.0227	0.52607	0.0263	0.52015	0.02601	0.44333	0.02217	0.43805	0.0219	0.27785	0.01389
36	0.534	0.0267	0.52637	0.02632	0.59613	0.02981	0.60576	0.03029	0.54432	0.02722	0.54526	0.02726	0.28809	0.0144
40	0.63436	0.03172	0.64205	0.0321	0.64714	0.03236	0.68371	0.03419	0.59387	0.02969	0.60726	0.03036	0.30038	0.01502
44	0.70861	0.03543	0.70699	0.03535	0.74005	0.03479	0.76949	0.03682	0.68377	0.03419	0.69048	0.03452	0.33734	0.01687
46	0.74343	0.03717	0.74629	0.03731	0.85996	0.043	0.88649	0.04432	0.72318	0.03616	0.71965	0.03598	0.35621	0.01781
48	0.80315	0.04016	0.77454	0.03873	0.99986	0.04999	1.14977	0.05749	1.0096	0.05048	0.84449	0.03762	0.45329	0.02266

## Sheet: Figure 2D
	0 mg/cm2	0,5 mg/cm2	0,8 mg/cm2	1 mg/cm2	1,2 mg/cm2	1,4 mg/cm2	2,0 mg/cm2
0.00332	-0.99	-0.89524	-0.78621	-0.76357	-0.90262	-0.96754	-1.42397
0.00328	-0.86427	-0.78951	-0.64231	-0.65364	-0.81344	-0.82543	-1.28068
0.00323	-0.62736	-0.64175	-0.5173	-0.50128	-0.60822	-0.60648	-1.24449
0.00319	-0.45513	-0.44309	-0.43519	-0.38022	-0.5211	-0.4988	-1.20272
0.00315	-0.34445	-0.34673	-0.30104	-0.26203	-0.38013	-0.37037	-1.08665
0.00313	-0.29648	-0.29264	-0.15086	-0.12048	-0.3241	-0.32899	-1.03222
0.00311	-0.21922	-0.25549	-0.000139072	0.13956	0.00955	-0.16902	-0.79121

## Sheet: Figure 2C
0	4.88009	0.244
0.1	4.05888	0.20294
0.5	3.4349	0.17174
1	2.75007	0.1375
1.4	1.85093	0.09255

## Sheet: Figure 2E
PVDF-PVA	2.55523	0.12776	-10.2015	-0.51007
PVDF-PVA-TBB 0.1	2.86886	0.14344	-13.0116	-0.65058
PVDF-PVA-TBB 0.5	3.13115	0.15656	-17.4936	-0.87468
PVDF-PVA-TBB 0.8	3.22148	0.16107	-20.8441	-1.04221
PVDF-PVA-TBB 1.0	3.52434	0.17622	-21.104	-1.0552
PVDF-PVA-TBB 1.2	3.18291	0.15915	-20.8651	-1.04326
PVDF-PVA-TBB 1.4	3.38742	0.16937	-19.1761	-0.95881
PVDF-PVA-TBB 2.0	3.23071	0.16154	-13.617	-0.68085

## Sheet: Figure 2F
PVDF-PVA	79.5867	3.97934
PVDF-PVA-TBB 0.1	75.0798	3.75399
PVDF-PVA-TBB 0,5	71.9287	3.59644
PVDF-PVA-TBB 0.8	65.6125	3.28063
PVDF-PVA-TBB 1.0	60.918	3.0459
PVDF-PVA-TBB 1.2	66.7837	3.33919
PVDF-PVA-TBB 1.4	65.108	3.2554
PVDF-PVA-TBB 2.0	65.1168	3.25584
