# Supplementary material for: Smart dynamic hybrid membranes with self-cleaning capability
Source: Nat Commun. 2023 Sep 16;14:5751. doi: 10.1038/s41467-023-41446-9 (PMC10505219; doi:10.1038/s41467-023-41446-9)
Supplement: Supplementary file 3 — Source Data [file 41467_2023_41446_MOESM3_ESM.zip › Source Data_Figure 3.xlsx]

## Sheet: Figure 3A
0	0.0942	0.2087
0.33333	0.12658	0.24447
0.66667	0.15896	0.27725
1	0.19224	0.31289
1.33333	0.23467	0.3419
1.66667	0.28191	0.37547
2	0.31289	0.38432
2.33333	0.32992	0.40229
2.66667	0.34939	0.40862
3	0.36298	0.41719
3.33333	0.37547	0.42008
3.66667	0.38245	0.42667
4	0.39111	0.46934
4.33333	0.39626	0.50544
4.66667	0.40229	0.53638
5	0.43805	0.5632
5.33333	0.46934	0.587
5.66667	0.49694	0.61116
6	0.52149	0.62578
6.33333	0.54344	0.65185
6.66667	0.51627	0.66914
7	0.49169	0.68478
7.33333	0.512	0.699
7.66667	0.48974	0.71199

## Sheet: Figure 3B-F
Blank					0.1					0.5					1					1.2
	Permeability, barrer					Permeability, barrer					Permeability, barrer					Permeability, barrer					Permeability, barrer
Temperature, °C	CO2	H2	N2		Temperature, °C	CO2	H2	N2		Temperature, °C	CO2	H2	N2		Temperature, °C	CO2	H2	N2		Temperature, °C	CO2	H2	N2
25	21.7211	66.2492	23.843		25	55.1646	159.043	57.0128		25	86.454	199.938	60.3735		25	187.67	510.344	147.97		25	175.12	498	127.12
35	21.036	68.3211	25.0962		35	55.4953	158.772	58.9335		35	97.6073	217.255	77.1413		35	211.285	592.951	229.508		35	201.03	583	185.63
40	21.2031	69.1398	25.9149		40	55.8351	159.052	60.836		40	100.756	220.404	80.2899		45	208.433	669.409	237.015		40	208.12	682.12	209.43
50	17.8447	67.5859	25.6977		50	57.3933	164.343	63.2821		50	102.33	217.255	81.8642		50	204.704	658.983	223.995		50	211.369	699.17	217.45
