# Supplementary material for: Smart dynamic hybrid membranes with self-cleaning capability
Source: Nat Commun. 2023 Sep 16;14:5751. doi: 10.1038/s41467-023-41446-9 (PMC10505219; doi:10.1038/s41467-023-41446-9)
Supplement: Supplementary file 3 — Source Data [file 41467_2023_41446_MOESM3_ESM.zip › Source Data_Figure 4.xls]

## Sheet: Figure 4A
			5% of W	5% of Y
Cycle 1	0.625782	0.938673	0.0312891	0.0469337
Cycle 2	0.588235	1.00125	0.0294118	0.0500626
Cycle 3	0.538173	1.06383	0.0269086	0.0531915
Cycle 4	0.375469	1.08886	0.0187735	0.0544431
Cycle 5	0.375469	1.00125	0.0187735	0.0500626

## Sheet: Figure 4B
0	0	5	0	10	0	15	0	20	0	0	0	5	0	10	0	15	0	20	0
0.25	0	5.25	0.00178885	10.25	0	15.25	0	20.25	0	0.25	0	5.25	0	10.25	0	15.25	0.354871	20.25	0
0.5	0.209148	5.5	0.18535	10.5	0	15.5	0	20.5	0	0.5	0.185338	5.5	0.307138	10.5	0.206431	15.5	0.424365	20.5	0.255862
0.75	0.305497	5.75	0.180787	10.75	0	15.75	0.141149	20.75	0.235768	0.75	0.250313	5.75	0.380843	10.75	0.332511	15.75	0.50133	20.75	0.395596
1	0.312891	6	0.295205	11	0.141217	16	0.191531	21	0.276618	1	0.312891	6	0.445072	11	0.438048	16	0.576054	21	0.489748
1.25	0.3809	6.25	0.350438	11.25	0.150188	16.25	0.250313	21.25	0.27313	1.25	0.365695	6.25	0.500626	11.25	0.500626	16.25	0.63957	21.25	0.56111
1.5	0.417188	6.5	0.391344	11.5	0.258155	16.5	0.220954	21.5	0.305262	1.5	0.458907	6.5	0.539134	11.5	0.625782	16.5	0.70922	21.5	0.642932
1.75	0.429108	6.75	0.429188	11.75	0.286072	16.75	0.260065	21.75	0.325064	1.75	0.536385	6.75	0.581953	11.75	0.71518	16.75	0.786698	21.75	0.734469
2	0.41923	7	0.393524	12	0.317311	17	0.308806	22	0.311613	2	0.568288	7	0.63495	12	0.782228	17	0.844806	22	0.801721
2.25	0.460702	7.25	0.472813	12.25	0.358828	17.25	0.288953	22.25	0.33154	2.25	0.639688	7.25	0.695314	12.25	0.834376	17.25	0.890001	22.25	0.863368
2.5	0.492539	7.5	0.485259	12.5	0.335811	17.5	0.321288	22.5	0.340133	2.5	0.675845	7.5	0.750939	12.5	0.876095	17.5	0.926158	22.5	0.903346
2.75	0.471384	7.75	0.500626	12.75	0.385287	17.75	0.30512	22.75	0.33814	2.75	0.723046	7.75	0.79645	12.75	0.910229	17.75	0.95574	22.75	0.929499
3	0.521444	8	0.474362	13	0.367863	18	0.326756	23	0.325313	3	0.745972	8	0.834376	13	0.938673	18	0.980392	23	0.948554
3.25	0.500498	8.25	0.519932	13.25	0.400991	18.25	0.310945	23.25	0.33677	3.25	0.770194	8.25	0.866468	13.25	0.965446	18.25	1.00125	23.25	0.967608
3.5	0.549929	8.5	0.49041	13.5	0.388729	18.5	0.315225	23.5	0.349474	3.5	0.804577	8.5	0.893975	13.5	0.983561	18.5	1.01913	23.5	0.981059
3.75	0.578624	8.75	0.534001	13.75	0.425299	18.75	0.342924	23.75	0.334031	3.75	0.834376	8.75	0.917814	13.75	0.998053	18.75	1.03463	23.75	0.996003
4	0.61486	9	0.557973	14	0.418415	19	0.328302	24	0.360184	4	0.860451	9	0.938673	14	1.01399	19	1.04644	24	1.00796
4.25	0.588888	9.25	0.535188	14.25	0.441217	19.25	0.326637	24.25	0.356448	4.25	0.883457	9.25	0.957079	14.25	1.02776	19.25	1.06015	24.25	1.02066
4.5	0.623029	9.5	0.5764	14.5	0.430461	19.5	0.361588	24.5	0.342748	4.5	0.903908	9.5	0.973439	14.5	1.03935	19.5	1.07078	24.5	1.02888
4.75	0.59559	9.75	0.553323	14.75	0.464234	19.75	0.34019	24.75	0.356199	4.75	0.922205	9.75	0.988077	14.75	1.05385	19.75	1.0803	24.75	1.03449
5	0.623029	10	0.58056	15	0.448746	20	0.367888	25	0.360558	5	0.941308	10	1.00125	15	1.06383	20	1.08886	25	1.0386
0	0	5	0	10	0	15	0	20	0	0	0	5	0	10	0	15	0	20	0
0.25	0	5.25	0.500626	10.25	0	15.25	0	20.25	0	0.25	0	5.25	0	10.25	0	15.25	0.500626	20.25	0
0.5	0.625782	5.5	0.250313	10.5	0	15.5	0	20.5	0	0.5	0	5.5	0.375469	10.5	0.625782	15.5	0.876095	20.5	0.250313
0.75	0.417188	5.75	0.166875	10.75	0	15.75	0.417188	20.75	0.250313	0.75	0.250313	5.75	0.417188	10.75	0.417188	15.75	0.584063	20.75	0.417188
1	0.312891	6	0.438048	11	0	16	0.312891	21	0.312891	1	0.312891	6	0.312891	11	0.438048	16	0.750939	21	0.625782
1.25	0.500626	6.25	0.350438	11.25	0.150188	16.25	0.250313	21.25	0.250313	1.25	0.250313	6.25	0.500626	11.25	0.500626	16.25	0.600751	21.25	0.500626
1.5	0.417188	6.5	0.417188	11.5	0.333751	16.5	0.208594	21.5	0.417188	1.5	0.458907	6.5	0.625782	11.5	0.625782	16.5	0.70922	21.5	0.500626
1.75	0.429108	6.75	0.429108	11.75	0.286072	16.75	0.178795	21.75	0.35759	1.75	0.536385	6.75	0.536385	11.75	0.71518	16.75	0.786698	21.75	0.71518
2	0	7	0.375469	12	0.406758	17	0.312891	22	0.312891	2	0.531915	7	0.625782	12	0.782228	17	0.844806	22	0.782228
2.25	0.417188	7.25	0.472813	12.25	0.361563	17.25	0.278125	22.25	0.361563	2.25	0.639688	7.25	0.695314	12.25	0.834376	17.25	0.890001	22.25	0.834376
2.5	0.500626	7.5	0.500626	12.5	0.450563	17.5	0.325407	22.5	0.375469	2.5	0.675845	7.5	0.750939	12.5	0.876095	17.5	0.926158	22.5	0.801001
2.75	0.455114	7.75	0.500626	12.75	0.455114	17.75	0.295824	22.75	0.341336	2.75	0.750939	7.75	0.79645	12.75	0.910229	17.75	0.95574	22.75	0.864717
3	0.521485	8	0.458907	13	0.479766	18	0.312891	23	0.312891	3	0.730079	8	0.834376	13	0.938673	18	0.980392	23	0.938673
3.25	0.481371	8.25	0.519881	13.25	0.442861	18.25	0.288823	23.25	0.288823	3.25	0.770194	8.25	0.866468	13.25	0.866468	18.25	1.00125	23.25	0.962742
3.5	0.536385	8.5	0.482746	13.5	0.500626	18.5	0.268192	23.5	0.35759	3.5	0.804577	8.5	0.893975	13.5	0.893975	18.5	1.01913	23.5	0.893975
3.75	0.584063	8.75	0.534001	13.75	0.467251	18.75	0.333751	23.75	0.333751	3.75	0.834376	8.75	0.917814	13.75	0.917814	18.75	1.03463	23.75	0.917814
4	0.625782	9	0.563204	14	0.51627	19	0.312891	24	0.391114	4	0.860451	9	0.938673	14	0.938673	19	1.09512	24	0.938673
4.25	0.588972	9.25	0.530074	14.25	0.485901	19.25	0.294486	24.25	0.368107	4.25	0.883457	9.25	0.957079	14.25	0.957079	19.25	1.06015	24.25	1.00125
4.5	0.625782	9.5	0.584063	14.5	0.528438	19.5	0.347657	24.5	0.347657	4.5	0.903908	9.5	0.973439	14.5	0.973439	19.5	1.07078	24.5	0.973439
4.75	0.592846	9.75	0.553323	14.75	0.500626	19.75	0.329359	24.75	0.329359	4.75	0.922205	9.75	0.988077	14.75	0.988077	19.75	1.0803	24.75	0.988077
5	0.625782	10	0.588235	15	0.538173	20	0.375469	25	0.375469	5	0.913642	10	1.00125	15	1.06383	20	1.08886	25	1.00125
