# Supplementary material for: Smart dynamic hybrid membranes with self-cleaning capability
Source: Nat Commun. 2023 Sep 16;14:5751. doi: 10.1038/s41467-023-41446-9 (PMC10505219; doi:10.1038/s41467-023-41446-9)
Supplement: Supplementary file 3 — Source Data [file 41467_2023_41446_MOESM3_ESM.zip › Source Data_Figure 5.xlsx]

## Sheet: Foglio1
	J	Error	J	Error	Bm	Bm	Panel
Cycle 1	1.11111	0.05556	1.16667	0.05833	2.6283e-08	2.73569e-08	A
Cycle 2	0.87302	0.04365	1.11111	0.05556	2.08673e-08	2.7168e-08
Cycle 3	0.66667	0.03333	1.08333	0.05417	1.50628e-08	2.62822e-08
	STEC (P-P)	Error	STEC (P-P-T)	Error			B
Cycle 1	9988.71	499.435	9095.29	454.765
Cycle 2	13446.6	672.329	9986.15	499.308
Cycle 3	15899.1	794.953	9206.81	460.34
