# Supplementary material for: Smart dynamic hybrid membranes with self-cleaning capability
Source: Nat Commun. 2023 Sep 16;14:5751. doi: 10.1038/s41467-023-41446-9 (PMC10505219; doi:10.1038/s41467-023-41446-9)
Supplement: Supplementary file 3 — Source Data [file 41467_2023_41446_MOESM3_ESM.zip › Source Data_Supplementary Figure 4.xlsx]

## Sheet: Sheet1
4000	-2.1e-05
3999	1.8e-05
3998	-1.9e-05
3997	-0.000101
3996	-0.000186
3995	-0.000242
3994	-0.000258
3993	-0.000245
3992	-0.000218
3991	-0.000142
3990	-0.000131
3989	-0.000134
3988	-0.000146
3987	-0.000162
3986	-0.000169
3985	-0.000157
3984	-0.000126
3983	-9.4e-05
3982	-8.8e-05
3981	-0.000115
3980	-0.000138
3979	-0.0001
3978	1.5e-05
3977	0.000159
3976	0.000246
3975	0.000224
3974	0.00011
3973	-3.8e-05
3972	-0.000174
3971	-0.000288
3970	-0.000382
3969	-0.000448
3968	-0.000467
3967	-0.000439
3966	-0.000389
3965	-0.000342
3964	-0.000299
3963	-0.00025
3962	-0.000197
3961	-0.00016
3960	-0.000152
3959	-0.000163
3958	-0.00017
3957	-0.000162
3956	-0.000145
3955	-0.000128
3954	-0.000109
3953	-8.4e-05
3952	-6.2e-05
3951	-6.7e-05
3950	-0.000121
3949	-0.000224
3948	-0.000345
3947	-0.000435
3946	-0.000455
3945	-0.000395
3944	-0.000286
3943	-0.000195
3942	-0.000181
3941	-0.000245
3940	-0.000325
3939	-0.000353
3938	-0.000317
3937	-0.000275
3936	-0.000289
3935	-0.000371
3934	-0.000469
3933	-0.000523
3932	-0.000511
3931	-0.000454
3930	-0.000381
3929	-0.000292
3928	-0.000183
3927	-8e-05
3926	-3.5e-05
3925	-8.7e-05
3924	-0.000221
3923	-0.000369
3922	-0.000458
3921	-0.00046
3920	-0.000407
3919	-0.000356
3918	-0.000346
3917	-0.000366
3916	-0.000382
3915	-0.000371
3914	-0.000343
3913	-0.00031
3912	-0.000262
3911	-0.000184
3910	-8.6e-05
3909	-1.6e-05
3908	-2.4e-05
3907	-0.000118
3906	-0.000254
3905	-0.00037
3904	-0.000437
3903	-0.00046
3902	-0.000461
3901	-0.000451
3900	-0.000433
3899	-0.000409
3898	-0.000382
3897	-0.000356
3896	-0.00033
3895	-0.000302
3894	-0.000276
3893	-0.000261
3892	-0.00027
3891	-0.000309
3890	-0.000362
3889	-0.000403
3888	-0.000411
3887	-0.000383
3886	-0.00034
3885	-0.000311
3884	-0.000305
3883	-0.000303
3882	-0.000287
3881	-0.000265
3880	-0.00028
3879	-0.00037
3878	-0.000519
3877	-0.000647
3876	-0.000663
3875	-0.000544
3874	-0.00037
3873	-0.000254
3872	-0.000244
3871	-0.000297
3870	-0.000336
3869	-0.000315
3868	-0.000249
3867	-0.000172
3866	-0.000116
3865	-0.000112
3864	-0.000186
3863	-0.000337
3862	-0.000524
3861	-0.000684
3860	-0.00076
3859	-0.000729
3858	-0.000594
3857	-0.000359
3856	-4.7e-05
3855	0.000227
3854	0.000264
3853	2.1e-05
3852	-0.000304
3851	-0.000533
3850	-0.000623
3849	-0.000608
3848	-0.000525
3847	-0.0004
3846	-0.000256
3845	-0.000128
3844	-4.9e-05
3843	-2.8e-05
3842	-5.2e-05
3841	-8.9e-05
3840	-0.00011
3839	-0.000113
3838	-0.000118
3837	-0.000138
3836	-0.000157
3835	-0.000161
3834	-0.00016
3833	-0.000172
3832	-0.000198
3831	-0.000215
3830	-0.000196
3829	-0.000142
3828	-8.2e-05
3827	-4.7e-05
3826	-5.1e-05
3825	-7.5e-05
3824	-7.2e-05
3823	-1e-06
3822	0.000106
3821	0.000159
3820	9e-05
3819	-7.4e-05
3818	-0.000253
3817	-0.000368
3816	-0.000401
3815	-0.000406
3814	-0.000433
3813	-0.000475
3812	-0.000479
3811	-0.000389
3810	-0.00019
3809	6.8e-05
3808	0.000277
3807	0.000339
3806	0.00025
3805	0.000103
3804	1.1e-05
3803	3e-05
3802	0.000109
3801	0.000127
3800	3.8e-05
3799	-7.7e-05
3798	-0.000122
3797	-7.1e-05
3796	5e-06
3795	2.2e-05
3794	-3.3e-05
3793	-0.000113
3792	-0.000181
3791	-0.000245
3790	-0.00033
3789	-0.000422
3788	-0.000462
3787	-0.000402
3786	-0.000258
3785	-9.6e-05
3784	1.5e-05
3783	5.4e-05
3782	3.3e-05
3781	-1.9e-05
3780	-7.8e-05
3779	-0.000127
3778	-0.000159
3777	-0.000168
3776	-0.000156
3775	-0.000133
3774	-0.000126
3773	-0.00016
3772	-0.000232
3771	-0.00031
3770	-0.000369
3769	-0.000403
3768	-0.000398
3767	-0.000336
3766	-0.000223
3765	-0.000112
3764	-6.9e-05
3763	-0.000109
3762	-0.000189
3761	-0.00025
3760	-0.000272
3759	-0.000275
3758	-0.00028
3757	-0.000279
3756	-0.000251
3755	-0.000185
3754	-8.7e-05
3753	1.9e-05
3752	0.0001
3751	0.000142
3750	0.000172
3749	0.000203
3748	0.000213
3747	0.000157
3746	1.2e-05
3745	-0.000201
3744	-0.000408
3743	-0.000545
3742	-0.000603
3741	-0.000607
3740	-0.000586
3739	-0.000562
3738	-0.000543
3737	-0.000511
3736	-0.000439
3735	-0.000332
3734	-0.00024
3733	-0.000201
3732	-0.000201
3731	-0.00019
3730	-0.000154
3729	-0.000117
3728	-0.000106
3727	-0.000121
3726	-0.00014
3725	-0.000144
3724	-0.00012
3723	-6.4e-05
3722	6e-06
3721	6.9e-05
3720	0.00011
3719	0.000143
3718	0.000193
3717	0.000263
3716	0.000323
3715	0.000349
3714	0.000353
3713	0.000368
3712	0.00041
3711	0.000453
3710	0.000471
3709	0.000464
3708	0.000456
3707	0.000462
3706	0.000477
3705	0.000489
3704	0.000478
3703	0.000418
3702	0.00029
3701	0.000119
3700	-1.4e-05
3699	-4e-05
3698	6e-05
3697	0.000231
3696	0.000383
3695	0.00047
3694	0.000514
3693	0.000573
3692	0.000669
3691	0.00077
3690	0.000824
3689	0.00082
3688	0.000812
3687	0.000838
3686	0.000886
3685	0.000923
3684	0.00094
3683	0.000956
3682	0.001005
3681	0.001104
3680	0.001255
3679	0.001454
3678	0.001697
3677	0.001945
3676	0.002093
3675	0.002068
3674	0.001922
3673	0.001781
3672	0.001746
3671	0.001833
3670	0.00196
3669	0.002036
3668	0.002076
3667	0.002155
3666	0.002311
3665	0.002524
3664	0.002734
3663	0.002897
3662	0.003004
3661	0.003082
3660	0.003174
3659	0.003296
3658	0.00343
3657	0.003526
3656	0.003558
3655	0.003548
3654	0.00354
3653	0.003561
3652	0.003629
3651	0.003746
3650	0.003885
3649	0.004003
3648	0.004097
3647	0.004195
3646	0.004318
3645	0.004458
3644	0.004598
3643	0.004726
3642	0.004851
3641	0.004991
3640	0.005152
3639	0.005317
3638	0.005458
3637	0.005575
3636	0.005702
3635	0.00587
3634	0.006069
3633	0.006255
3632	0.006407
3631	0.006562
3630	0.006771
3629	0.00702
3628	0.00725
3627	0.007453
3626	0.007671
3625	0.007924
3624	0.008183
3623	0.008396
3622	0.008548
3621	0.00868
3620	0.008838
3619	0.009051
3618	0.009326
3617	0.009656
3616	0.010009
3615	0.010336
3614	0.010585
3613	0.010741
3612	0.010838
3611	0.010945
3610	0.011126
3609	0.011407
3608	0.011739
3607	0.012039
3606	0.012272
3605	0.012485
3604	0.01275
3603	0.013087
3602	0.013447
3601	0.013775
3600	0.014074
3599	0.014396
3598	0.014783
3597	0.015215
3596	0.015632
3595	0.015978
3594	0.016235
3593	0.016409
3592	0.016526
3591	0.016642
3590	0.016848
3589	0.017219
3588	0.017727
3587	0.018239
3586	0.018654
3585	0.018987
3584	0.019321
3583	0.019707
3582	0.020125
3581	0.020521
3580	0.020871
3579	0.021195
3578	0.021517
3577	0.021838
3576	0.022147
3575	0.022453
3574	0.022782
3573	0.023146
3572	0.023523
3571	0.023881
3570	0.024221
3569	0.024581
3568	0.025004
3567	0.025495
3566	0.026019
3565	0.026543
3564	0.027058
3563	0.027586
3562	0.028148
3561	0.028736
3560	0.029311
3559	0.029837
3558	0.030324
3557	0.030816
3556	0.031334
3555	0.031851
3554	0.032313
3553	0.032699
3552	0.033047
3551	0.033428
3550	0.033897
3549	0.034462
3548	0.035094
3547	0.035754
3546	0.036418
3545	0.03706
3544	0.037645
3543	0.03815
3542	0.038602
3541	0.039073
3540	0.039626
3539	0.040265
3538	0.040945
3537	0.041626
3536	0.042293
3535	0.042947
3534	0.04358
3533	0.044187
3532	0.044789
3531	0.045421
3530	0.046098
3529	0.046801
3528	0.047488
3527	0.048122
3526	0.048693
3525	0.049215
3524	0.049718
3523	0.050221
3522	0.050724
3521	0.051224
3520	0.051749
3519	0.052345
3518	0.053032
3517	0.053773
3516	0.054515
3515	0.055237
3514	0.055946
3513	0.05663
3512	0.05726
3511	0.057843
3510	0.058432
3509	0.059076
3508	0.059754
3507	0.060406
3506	0.060997
3505	0.061541
3504	0.062058
3503	0.062553
3502	0.06304
3501	0.06356
3500	0.064155
3499	0.064832
3498	0.065557
3497	0.066288
3496	0.066995
3495	0.067661
3494	0.068277
3493	0.068855
3492	0.069425
3491	0.070018
3490	0.07064
3489	0.071275
3488	0.071895
3487	0.072486
3486	0.073052
3485	0.073614
3484	0.074196
3483	0.074802
3482	0.075414
3481	0.076015
3480	0.076618
3479	0.07726
3478	0.077959
3477	0.078684
3476	0.079376
3475	0.079999
3474	0.080555
3473	0.081072
3472	0.081581
3471	0.082105
3470	0.082656
3469	0.08324
3468	0.083862
3467	0.084537
3466	0.085279
3465	0.086088
3464	0.086943
3463	0.087793
3462	0.088553
3461	0.089145
3460	0.089574
3459	0.089959
3458	0.090441
3457	0.091058
3456	0.091725
3455	0.092344
3454	0.092906
3453	0.09347
3452	0.094092
3451	0.094769
3450	0.095467
3449	0.096145
3448	0.096776
3447	0.097354
3446	0.097894
3445	0.098428
3444	0.098993
3443	0.099618
3442	0.100301
3441	0.101001
3440	0.101675
3439	0.10233
3438	0.103009
3437	0.103732
3436	0.104445
3435	0.105067
3434	0.105571
3433	0.106019
3432	0.106514
3431	0.107131
3430	0.107873
3429	0.108688
3428	0.109497
3427	0.110238
3426	0.110884
3425	0.111452
3424	0.111993
3423	0.112558
3422	0.113163
3421	0.113786
3420	0.114413
3419	0.115057
3418	0.115737
3417	0.116442
3416	0.117135
3415	0.11779
3414	0.118388
3413	0.118903
3412	0.11932
3411	0.119675
3410	0.120046
3409	0.120489
3408	0.120987
3407	0.121477
3406	0.121916
3405	0.122326
3404	0.122781
3403	0.123348
3402	0.124029
3401	0.124742
3400	0.125391
3399	0.125942
3398	0.126442
3397	0.126955
3396	0.12751
3395	0.128089
3394	0.128653
3393	0.129162
3392	0.129599
3391	0.129971
3390	0.130305
3389	0.130625
3388	0.130959
3387	0.131328
3386	0.131727
3385	0.132111
3384	0.132445
3383	0.132739
3382	0.133043
3381	0.133392
3380	0.133784
3379	0.134206
3378	0.134647
3377	0.135085
3376	0.135495
3375	0.135878
3374	0.13625
3373	0.136598
3372	0.136893
3371	0.137141
3370	0.137404
3369	0.137736
3368	0.138126
3367	0.138507
3366	0.138815
3365	0.139027
3364	0.139161
3363	0.139265
3362	0.139403
3361	0.139629
3360	0.139954
3359	0.140342
3358	0.140719
3357	0.140993
3356	0.141095
3355	0.141037
3354	0.14093
3353	0.140925
3352	0.141108
3351	0.14144
3350	0.141789
3349	0.142026
3348	0.142109
3347	0.142098
3346	0.142097
3345	0.142178
3344	0.142341
3343	0.142532
3342	0.142686
3341	0.142763
3340	0.142758
3339	0.142694
3338	0.142599
3337	0.142501
3336	0.142437
3335	0.142452
3334	0.142563
3333	0.142736
3332	0.142892
3331	0.142962
3330	0.14293
3329	0.142832
3328	0.142725
3327	0.142651
3326	0.142626
3325	0.142648
3324	0.142692
3323	0.142703
3322	0.142616
3321	0.142409
3320	0.142153
3319	0.141972
3318	0.141947
3317	0.142036
3316	0.14212
3315	0.142107
3314	0.141998
3313	0.141863
3312	0.141768
3311	0.141719
3310	0.141664
3309	0.141559
3308	0.141412
3307	0.141267
3306	0.141142
3305	0.141006
3304	0.140822
3303	0.140602
3302	0.14039
3301	0.140202
3300	0.140003
3299	0.139745
3298	0.139427
3297	0.139114
3296	0.138893
3295	0.1388
3294	0.138801
3293	0.138816
3292	0.138787
3291	0.138696
3290	0.138551
3289	0.138358
3288	0.138115
3287	0.137818
3286	0.137457
3285	0.137047
3284	0.136637
3283	0.136295
3282	0.136061
3281	0.135908
3280	0.135768
3279	0.135577
3278	0.135312
3277	0.134995
3276	0.134671
3275	0.134361
3274	0.134039
3273	0.133676
3272	0.133298
3271	0.132978
3270	0.132753
3269	0.132577
3268	0.132369
3267	0.132091
3266	0.131754
3265	0.131378
3264	0.130977
3263	0.130571
3262	0.130186
3261	0.129829
3260	0.129471
3259	0.129072
3258	0.12862
3257	0.128156
3256	0.127744
3255	0.127409
3254	0.127094
3253	0.126713
3252	0.126234
3251	0.125712
3250	0.125223
3249	0.124807
3248	0.124462
3247	0.124156
3246	0.123829
3245	0.123423
3244	0.12293
3243	0.122409
3242	0.121906
3241	0.121397
3240	0.120823
3239	0.120182
3238	0.119547
3237	0.119
3236	0.118569
3235	0.118229
3234	0.117926
3233	0.117593
3232	0.117164
3231	0.116602
3230	0.115912
3229	0.115154
3228	0.114422
3227	0.113786
3226	0.113248
3225	0.112752
3224	0.112249
3223	0.111737
3222	0.111225
3221	0.11069
3220	0.110101
3219	0.109473
3218	0.108854
3217	0.108252
3216	0.107614
3215	0.106897
3214	0.10613
3213	0.105389
3212	0.104711
3211	0.104068
3210	0.103415
3209	0.102746
3208	0.102077
3207	0.101414
3206	0.100754
3205	0.10011
3204	0.099502
3203	0.098918
3202	0.09831
3201	0.097656
3200	0.097009
3199	0.096437
3198	0.095921
3197	0.095352
3196	0.094651
3195	0.093859
3194	0.093084
3193	0.092388
3192	0.091758
3191	0.091159
3190	0.09058
3189	0.090006
3188	0.089396
3187	0.088715
3186	0.08797
3185	0.08721
3184	0.086476
3183	0.085779
3182	0.085107
3181	0.084452
3180	0.083802
3179	0.083143
3178	0.082463
3177	0.081766
3176	0.081062
3175	0.08036
3174	0.079671
3173	0.079015
3172	0.078409
3171	0.077847
3170	0.077304
3169	0.076752
3168	0.076167
3167	0.075534
3166	0.074855
3165	0.074164
3164	0.073512
3163	0.072911
3162	0.072323
3161	0.071706
3160	0.071063
3159	0.070422
3158	0.069798
3157	0.069189
3156	0.0686
3155	0.068042
3154	0.067509
3153	0.066971
3152	0.066408
3151	0.06582
3150	0.065215
3149	0.064602
3148	0.063987
3147	0.063371
3146	0.062734
3145	0.062064
3144	0.061392
3143	0.060775
3142	0.060233
3141	0.059738
3140	0.059256
3139	0.05878
3138	0.058306
3137	0.05781
3136	0.057265
3135	0.056684
3134	0.056104
3133	0.055533
3132	0.05495
3131	0.054344
3130	0.05375
3129	0.053218
3128	0.052758
3127	0.05232
3126	0.051838
3125	0.051295
3124	0.050741
3123	0.050239
3122	0.049811
3121	0.049432
3120	0.049075
3119	0.048723
3118	0.04834
3117	0.047878
3116	0.047319
3115	0.046716
3114	0.046153
3113	0.045678
3112	0.045284
3111	0.044937
3110	0.044604
3109	0.044258
3108	0.043876
3107	0.043454
3106	0.043009
3105	0.042564
3104	0.04214
3103	0.041744
3102	0.041364
3101	0.040983
3100	0.040593
3099	0.040198
3098	0.039794
3097	0.039367
3096	0.038926
3095	0.038513
3094	0.03816
3093	0.037843
3092	0.037498
3091	0.037088
3090	0.036647
3089	0.036242
3088	0.035916
3087	0.03565
3086	0.035383
3085	0.035071
3084	0.034722
3083	0.034387
3082	0.034101
3081	0.03385
3080	0.033591
3079	0.0333
3078	0.032992
3077	0.032695
3076	0.032409
3075	0.0321
3074	0.031728
3073	0.031294
3072	0.030853
3071	0.030472
3070	0.03017
3069	0.029904
3068	0.029634
3067	0.029365
3066	0.029136
3065	0.028962
3064	0.028833
3063	0.028721
3062	0.028602
3061	0.028443
3060	0.028215
3059	0.027902
3058	0.027512
3057	0.027083
3056	0.026686
3055	0.026388
3054	0.026197
3053	0.026036
3052	0.025812
3051	0.025504
3050	0.025158
3049	0.024825
3048	0.024526
3047	0.024274
3046	0.024083
3045	0.02395
3044	0.02384
3043	0.023714
3042	0.023553
3041	0.02337
3040	0.023184
3039	0.023006
3038	0.022821
3037	0.02259
3036	0.022296
3035	0.021983
3034	0.021725
3033	0.021551
3032	0.021418
3031	0.021264
3030	0.021075
3029	0.020875
3028	0.020692
3027	0.020542
3026	0.020426
3025	0.020327
3024	0.020215
3023	0.020073
3022	0.019915
3021	0.019765
3020	0.019626
3019	0.019486
3018	0.019339
3017	0.019203
3016	0.019098
3015	0.019019
3014	0.018932
3013	0.018786
3012	0.018564
3011	0.018309
3010	0.018094
3009	0.017951
3008	0.017855
3007	0.017769
3006	0.017697
3005	0.017663
3004	0.017668
3003	0.017687
3002	0.017699
3001	0.017704
3000	0.017696
2999	0.017668
2998	0.017625
2997	0.017603
2996	0.017637
2995	0.01774
2994	0.017888
2993	0.018052
2992	0.018231
2991	0.018449
2990	0.018725
2989	0.019038
2988	0.019346
2987	0.019637
2986	0.019942
2985	0.020297
2984	0.02071
2983	0.021167
2982	0.021664
2981	0.022217
2980	0.022854
2979	0.023598
2978	0.024461
2977	0.025433
2976	0.026495
2975	0.02764
2974	0.028864
2973	0.030152
2972	0.031481
2971	0.032858
2970	0.034346
2969	0.036014
2968	0.037872
2967	0.03987
2966	0.041954
2965	0.044106
2964	0.046343
2963	0.048682
2962	0.051131
2961	0.053692
2960	0.056356
2959	0.059098
2958	0.061884
2957	0.064697
2956	0.067554
2955	0.070481
2954	0.073468
2953	0.076448
2952	0.079349
2951	0.082134
2950	0.084799
2949	0.087323
2948	0.089657
2947	0.091757
2946	0.093623
2945	0.095267
2944	0.096675
2943	0.0978
2942	0.098604
2941	0.099109
2940	0.099382
2939	0.099492
2938	0.099461
2937	0.099289
2936	0.09901
2935	0.098689
2934	0.098374
2933	0.098053
2932	0.097693
2931	0.097319
2930	0.097017
2929	0.09688
2928	0.096942
2927	0.097174
2926	0.097534
2925	0.097998
2924	0.098568
2923	0.099239
2922	0.09997
2921	0.100701
2920	0.101392
2919	0.102017
2918	0.102514
2917	0.102769
2916	0.102692
2915	0.102297
2914	0.101676
2913	0.100901
2912	0.09998
2911	0.098898
2910	0.097661
2909	0.096283
2908	0.094743
2907	0.092987
2906	0.090973
2905	0.088714
2904	0.086269
2903	0.083722
2902	0.081151
2901	0.078634
2900	0.076237
2899	0.074002
2898	0.071928
2897	0.069979
2896	0.068134
2895	0.066423
2894	0.064909
2893	0.063632
2892	0.062578
2891	0.061717
2890	0.061039
2889	0.06055
2888	0.060232
2887	0.060031
2886	0.059899
2885	0.059816
2884	0.059796
2883	0.059856
2882	0.060005
2881	0.060242
2880	0.060557
2879	0.060926
2878	0.061315
2877	0.061695
2876	0.06205
2875	0.062377
2874	0.062667
2873	0.062904
2872	0.063074
2871	0.063169
2870	0.063201
2869	0.063203
2868	0.063213
2867	0.063243
2866	0.063252
2865	0.06317
2864	0.062959
2863	0.062652
2862	0.062314
2861	0.061977
2860	0.061614
2859	0.061187
2858	0.060702
2857	0.060199
2856	0.05971
2855	0.059235
2854	0.058752
2853	0.058218
2852	0.057582
2851	0.056802
2850	0.055875
2849	0.054838
2848	0.05373
2847	0.05257
2846	0.051372
2845	0.050175
2844	0.049036
2843	0.047991
2842	0.047028
2841	0.046105
2840	0.045193
2839	0.044295
2838	0.043438
2837	0.042644
2836	0.04191
2835	0.0412
2834	0.040471
2833	0.039711
2832	0.038951
2831	0.03824
2830	0.037607
2829	0.037034
2828	0.036477
2827	0.03591
2826	0.035332
2825	0.034759
2824	0.034202
2823	0.03366
2822	0.03313
2821	0.032611
2820	0.032099
2819	0.031594
2818	0.031109
2817	0.030653
2816	0.030216
2815	0.029762
2814	0.029271
2813	0.028768
2812	0.028307
2811	0.027906
2810	0.027532
2809	0.027138
2808	0.026716
2807	0.026299
2806	0.025911
2805	0.025543
2804	0.02519
2803	0.024874
2802	0.024617
2801	0.024398
2800	0.024161
2799	0.023868
2798	0.023532
2797	0.023187
2796	0.022849
2795	0.022513
2794	0.022184
2793	0.02188
2792	0.021625
2791	0.021421
2790	0.021242
2789	0.021053
2788	0.020836
2787	0.020602
2786	0.020372
2785	0.020155
2784	0.019945
2783	0.019747
2782	0.019574
2781	0.019433
2780	0.019305
2779	0.019155
2778	0.018967
2777	0.01876
2776	0.01859
2775	0.018509
2774	0.018518
2773	0.018557
2772	0.018548
2771	0.018462
2770	0.018335
2769	0.018217
2768	0.018133
2767	0.018079
2766	0.018056
2765	0.018071
2764	0.018115
2763	0.018163
2762	0.018196
2761	0.018218
2760	0.018249
2759	0.018308
2758	0.01839
2757	0.018455
2756	0.01846
2755	0.018406
2754	0.018343
2753	0.018331
2752	0.018374
2751	0.018423
2750	0.018424
2749	0.01837
2748	0.018305
2747	0.018282
2746	0.018318
2745	0.01838
2744	0.018428
2743	0.018445
2742	0.018444
2741	0.018429
2740	0.018386
2739	0.018306
2738	0.018211
2737	0.018134
2736	0.018073
2735	0.017995
2734	0.017875
2733	0.01773
2732	0.017598
2731	0.017496
2730	0.017408
2729	0.017304
2728	0.01717
2727	0.017022
2726	0.016897
2725	0.016814
2724	0.01676
2723	0.0167
2722	0.016615
2721	0.016523
2720	0.016456
2719	0.016422
2718	0.016394
2717	0.016332
2716	0.016226
2715	0.016103
2714	0.016003
2713	0.015941
2712	0.015897
2711	0.015839
2710	0.015753
2709	0.015653
2708	0.015562
2707	0.015495
2706	0.015443
2705	0.015389
2704	0.015329
2703	0.015283
2702	0.015276
2701	0.015311
2700	0.015359
2699	0.015375
2698	0.015333
2697	0.015247
2696	0.015166
2695	0.015133
2694	0.015151
2693	0.015181
2692	0.01518
2691	0.015132
2690	0.015053
2689	0.014959
2688	0.014865
2687	0.014782
2686	0.014724
2685	0.014687
2684	0.014652
2683	0.014609
2682	0.014566
2681	0.014536
2680	0.014523
2679	0.014519
2678	0.0145
2677	0.014448
2676	0.014364
2675	0.014275
2674	0.014208
2673	0.014153
2672	0.014077
2671	0.01397
2670	0.013866
2669	0.013807
2668	0.013788
2667	0.01377
2666	0.013719
2665	0.013641
2664	0.013565
2663	0.01351
2662	0.013468
2661	0.013413
2660	0.013344
2659	0.01329
2658	0.013273
2657	0.013274
2656	0.013258
2655	0.013225
2654	0.013212
2653	0.013232
2652	0.01325
2651	0.013234
2650	0.013202
2649	0.013188
2648	0.013185
2647	0.013148
2646	0.013053
2645	0.012923
2644	0.012807
2643	0.012734
2642	0.0127
2641	0.012682
2640	0.012657
2639	0.012628
2638	0.01261
2637	0.012603
2636	0.012581
2635	0.012522
2634	0.012437
2633	0.012357
2632	0.012302
2631	0.012282
2630	0.012294
2629	0.012311
2628	0.012292
2627	0.012211
2626	0.012083
2625	0.011938
2624	0.011784
2623	0.011619
2622	0.011456
2621	0.011321
2620	0.011227
2619	0.01117
2618	0.011132
2617	0.011083
2616	0.010992
2615	0.010863
2614	0.010737
2613	0.010642
2612	0.010568
2611	0.010489
2610	0.010404
2609	0.010318
2608	0.010214
2607	0.010063
2606	0.009874
2605	0.009686
2604	0.009538
2603	0.009453
2602	0.009438
2601	0.009464
2600	0.00947
2599	0.009409
2598	0.009292
2597	0.009168
2596	0.009074
2595	0.009025
2594	0.009028
2593	0.009065
2592	0.009073
2591	0.009009
2590	0.008901
2589	0.008817
2588	0.008771
2587	0.008723
2586	0.008665
2585	0.008637
2584	0.008648
2583	0.008632
2582	0.008523
2581	0.008343
2580	0.008183
2579	0.008114
2578	0.008131
2577	0.008174
2576	0.008185
2575	0.008161
2574	0.008142
2573	0.008156
2572	0.008175
2571	0.008152
2570	0.008091
2569	0.008046
2568	0.008046
2567	0.008064
2566	0.008061
2565	0.008029
2564	0.007969
2563	0.007877
2562	0.007762
2561	0.007671
2560	0.00765
2559	0.007691
2558	0.007753
2557	0.0078
2556	0.007822
2555	0.007815
2554	0.007775
2553	0.007717
2552	0.007675
2551	0.007679
2550	0.007719
2549	0.007743
2548	0.007691
2547	0.007553
2546	0.00738
2545	0.00725
2544	0.007202
2543	0.007216
2542	0.007251
2541	0.007274
2540	0.007284
2539	0.0073
2538	0.007345
2537	0.007417
2536	0.007488
2535	0.007523
2534	0.007516
2533	0.007477
2532	0.007414
2531	0.007327
2530	0.007222
2529	0.007105
2528	0.006982
2527	0.006869
2526	0.006802
2525	0.006808
2524	0.006876
2523	0.006964
2522	0.007028
2521	0.007034
2520	0.006972
2519	0.006873
2518	0.006807
2517	0.006813
2516	0.006849
2515	0.006835
2514	0.006753
2513	0.006653
2512	0.006586
2511	0.006551
2510	0.006529
2509	0.006523
2508	0.006553
2507	0.006616
2506	0.006676
2505	0.006687
2504	0.006624
2503	0.006516
2502	0.00643
2501	0.006396
2500	0.006376
2499	0.006315
2498	0.006227
2497	0.006187
2496	0.006229
2495	0.006302
2494	0.006335
2493	0.006316
2492	0.006284
2491	0.006278
2490	0.006307
2489	0.006357
2488	0.0064
2487	0.006399
2486	0.006332
2485	0.006215
2484	0.006086
2483	0.005988
2482	0.005945
2481	0.005948
2480	0.00596
2479	0.005953
2478	0.005924
2477	0.005885
2476	0.005844
2475	0.005808
2474	0.005802
2473	0.005847
2472	0.00593
2471	0.006008
2470	0.006052
2469	0.006055
2468	0.006017
2467	0.005944
2466	0.005872
2465	0.005849
2464	0.005877
2463	0.005896
2462	0.005852
2461	0.00575
2460	0.00563
2459	0.005521
2458	0.005435
2457	0.005388
2456	0.005401
2455	0.005477
2454	0.005591
2453	0.005705
2452	0.00577
2451	0.005758
2450	0.00568
2449	0.005582
2448	0.005505
2447	0.005453
2446	0.005417
2445	0.005399
2444	0.005404
2443	0.005417
2442	0.00541
2441	0.005381
2440	0.005355
2439	0.005351
2438	0.005375
2437	0.005427
2436	0.005512
2435	0.005611
2434	0.005674
2433	0.005653
2432	0.005553
2431	0.005431
2430	0.005346
2429	0.005318
2428	0.005335
2427	0.005383
2426	0.005453
2425	0.005514
2424	0.005523
2423	0.005457
2422	0.00534
2421	0.005215
2420	0.005117
2419	0.005063
2418	0.00505
2417	0.005055
2416	0.005052
2415	0.005039
2414	0.005045
2413	0.00509
2412	0.005154
2411	0.005201
2410	0.005216
2409	0.005201
2408	0.005165
2407	0.005105
2406	0.005028
2405	0.004942
2404	0.004858
2403	0.004801
2402	0.004806
2401	0.004883
2400	0.004993
2399	0.005075
2398	0.005099
2397	0.005073
2396	0.005025
2395	0.004983
2394	0.004969
2393	0.004985
2392	0.005006
2391	0.005015
2390	0.005022
2389	0.005054
2388	0.005104
2387	0.005134
2386	0.005106
2385	0.00501
2384	0.004856
2383	0.004673
2382	0.004513
2381	0.004435
2380	0.004464
2379	0.004562
2378	0.004649
2377	0.00465
2376	0.004547
2375	0.004384
2374	0.004237
2373	0.004158
2372	0.004145
2371	0.004178
2370	0.004273
2369	0.004451
2368	0.004661
2367	0.004786
2366	0.004739
2365	0.004548
2364	0.004324
2363	0.004176
2362	0.004157
2361	0.004221
2360	0.00427
2359	0.004256
2358	0.004189
2357	0.004109
2356	0.004042
2355	0.004024
2354	0.004074
2353	0.004148
2352	0.004195
2351	0.0042
2350	0.004198
2349	0.004212
2348	0.00423
2347	0.004247
2346	0.004248
2345	0.004227
2344	0.004193
2343	0.004182
2342	0.004223
2341	0.004266
2340	0.004248
2339	0.004178
2338	0.004143
2337	0.004176
2336	0.00421
2335	0.004186
2334	0.004168
2333	0.004241
2332	0.004385
2331	0.004478
2330	0.004484
2329	0.004471
2328	0.004464
2327	0.004431
2326	0.004372
2325	0.004395
2324	0.004567
2323	0.004813
2322	0.004993
2321	0.005032
2320	0.004969
2319	0.004846
2318	0.004692
2317	0.004524
2316	0.004386
2315	0.004318
2314	0.004337
2313	0.004422
2312	0.004538
2311	0.004651
2310	0.004742
2309	0.004796
2308	0.004804
2307	0.004781
2306	0.004769
2305	0.004794
2304	0.004845
2303	0.004894
2302	0.004932
2301	0.004966
2300	0.005003
2299	0.00505
2298	0.00512
2297	0.005207
2296	0.00528
2295	0.005317
2294	0.005335
2293	0.005363
2292	0.005392
2291	0.005398
2290	0.005402
2289	0.005444
2288	0.005515
2287	0.00554
2286	0.005467
2285	0.005324
2284	0.005187
2283	0.005113
2282	0.00511
2281	0.005143
2280	0.005164
2279	0.005154
2278	0.005156
2277	0.005223
2276	0.005347
2275	0.005453
2274	0.005481
2273	0.005434
2272	0.005356
2271	0.005276
2270	0.005211
2269	0.005168
2268	0.005146
2267	0.005138
2266	0.005148
2265	0.005165
2264	0.005155
2263	0.005094
2262	0.005016
2261	0.004984
2260	0.005022
2259	0.005106
2258	0.005216
2257	0.005353
2256	0.005488
2255	0.00555
2254	0.005494
2253	0.005352
2252	0.005201
2251	0.005097
2250	0.005051
2249	0.005038
2248	0.005014
2247	0.004953
2246	0.004883
2245	0.004863
2244	0.004924
2243	0.005049
2242	0.005197
2241	0.00532
2240	0.005373
2239	0.005326
2238	0.005193
2237	0.00503
2236	0.0049
2235	0.004865
2234	0.004965
2233	0.005163
2232	0.005327
2231	0.005328
2230	0.005185
2229	0.005044
2228	0.005028
2227	0.005133
2226	0.005272
2225	0.005357
2224	0.005336
2223	0.005203
2222	0.005023
2221	0.004885
2220	0.004835
2219	0.004869
2218	0.004986
2217	0.005188
2216	0.005409
2215	0.005527
2214	0.005492
2213	0.005401
2212	0.005403
2211	0.005536
2210	0.005701
2209	0.005767
2208	0.005703
2207	0.005583
2206	0.005514
2205	0.005542
2204	0.005631
2203	0.005717
2202	0.00576
2201	0.005741
2200	0.005662
2199	0.005564
2198	0.00552
2197	0.005554
2196	0.005599
2195	0.005595
2194	0.005593
2193	0.005701
2192	0.005933
2191	0.006163
2190	0.006254
2189	0.006169
2188	0.005964
2187	0.005723
2186	0.005524
2185	0.005423
2184	0.005441
2183	0.005554
2182	0.005707
2181	0.00582
2180	0.005838
2179	0.005788
2178	0.005757
2177	0.005776
2176	0.005775
2175	0.005708
2174	0.005653
2173	0.005717
2172	0.005886
2171	0.00605
2170	0.006139
2169	0.00615
2168	0.006074
2167	0.005925
2166	0.005844
2165	0.006024
2164	0.006493
2163	0.007025
2162	0.007332
2161	0.007293
2160	0.007
2159	0.006649
2158	0.0064
2157	0.00628
2156	0.006199
2155	0.006077
2154	0.005948
2153	0.005894
2152	0.005931
2151	0.005998
2150	0.006034
2149	0.005987
2148	0.005809
2147	0.005506
2146	0.005198
2145	0.005035
2144	0.005053
2143	0.005182
2142	0.005356
2141	0.005561
2140	0.005762
2139	0.005875
2138	0.005848
2137	0.005703
2136	0.005515
2135	0.005371
2134	0.00534
2133	0.005408
2132	0.00547
2131	0.005437
2130	0.005356
2129	0.005357
2128	0.005495
2127	0.005699
2126	0.005879
2125	0.006001
2124	0.006065
2123	0.006072
2122	0.006042
2121	0.006005
2120	0.005951
2119	0.005845
2118	0.005703
2117	0.005615
2116	0.005638
2115	0.005734
2114	0.005819
2113	0.005862
2112	0.005881
2111	0.005892
2110	0.00589
2109	0.005864
2108	0.005804
2107	0.005714
2106	0.005637
2105	0.005631
2104	0.005697
2103	0.005771
2102	0.0058
2101	0.005796
2100	0.005797
2099	0.00579
2098	0.005732
2097	0.005609
2096	0.005461
2095	0.005332
2094	0.005241
2093	0.005192
2092	0.005192
2091	0.005257
2090	0.005376
2089	0.005501
2088	0.00556
2087	0.005538
2086	0.005503
2085	0.005539
2084	0.005654
2083	0.005773
2082	0.005828
2081	0.005816
2080	0.005757
2079	0.005665
2078	0.005564
2077	0.005498
2076	0.005502
2075	0.005559
2074	0.005622
2073	0.005651
2072	0.005621
2071	0.00553
2070	0.005401
2069	0.00527
2068	0.005156
2067	0.005072
2066	0.005041
2065	0.005083
2064	0.005176
2063	0.005262
2062	0.005301
2061	0.005295
2060	0.00526
2059	0.005206
2058	0.005138
2057	0.005064
2056	0.004998
2055	0.004978
2054	0.005071
2053	0.005305
2052	0.005604
2051	0.005838
2050	0.005933
2049	0.005889
2048	0.005731
2047	0.005486
2046	0.005242
2045	0.005122
2044	0.005166
2043	0.005283
2042	0.005367
2041	0.005415
2040	0.005481
2039	0.005573
2038	0.005626
2037	0.005572
2036	0.005405
2035	0.005193
2034	0.005037
2033	0.004998
2032	0.005052
2031	0.005123
2030	0.005144
2029	0.005086
2028	0.004958
2027	0.00481
2026	0.004717
2025	0.00471
2024	0.004739
2023	0.004753
2022	0.004761
2021	0.004779
2020	0.004757
2019	0.004645
2018	0.004492
2017	0.004394
2016	0.004357
2015	0.004304
2014	0.004215
2013	0.004174
2012	0.004247
2011	0.004399
2010	0.004537
2009	0.004594
2008	0.00455
2007	0.004455
2006	0.004414
2005	0.004504
2004	0.004692
2003	0.004882
2002	0.005023
2001	0.005129
[truncated: 1,351 more rows]
