# Supplementary material for: Smart dynamic hybrid membranes with self-cleaning capability
Source: Nat Commun. 2023 Sep 16;14:5751. doi: 10.1038/s41467-023-41446-9 (PMC10505219; doi:10.1038/s41467-023-41446-9)
Supplement: Supplementary file 3 — Source Data [file 41467_2023_41446_MOESM3_ESM.zip › Source Data_Supplementary Figure 5.xlsx]

## Sheet: Sheet1
0	0	5	0	10	0	15	0	20	0
0.25	0	5.25	0.00178885	10.25	0	15.25	0	20.25	0
0.5	0.209148	5.5	0.18535	10.5	0	15.5	0	20.5	0
0.75	0.305497	5.75	0.180787	10.75	0	15.75	0.141149	20.75	0.235768
1	0.312891	6	0.295205	11	0.141217	16	0.191531	21	0.276618
1.25	0.3809	6.25	0.350438	11.25	0.150188	16.25	0.250313	21.25	0.27313
1.5	0.417188	6.5	0.391344	11.5	0.258155	16.5	0.220954	21.5	0.305262
1.75	0.429108	6.75	0.429188	11.75	0.286072	16.75	0.260065	21.75	0.325064
2	0.41923	7	0.393524	12	0.317311	17	0.308806	22	0.311613
2.25	0.460702	7.25	0.472813	12.25	0.358828	17.25	0.288953	22.25	0.33154
2.5	0.492539	7.5	0.485259	12.5	0.335811	17.5	0.321288	22.5	0.340133
2.75	0.471384	7.75	0.500626	12.75	0.385287	17.75	0.30512	22.75	0.33814
3	0.521444	8	0.474362	13	0.367863	18	0.326756	23	0.325313
3.25	0.500498	8.25	0.519932	13.25	0.400991	18.25	0.310945	23.25	0.33677
3.5	0.549929	8.5	0.49041	13.5	0.388729	18.5	0.315225	23.5	0.349474
3.75	0.578624	8.75	0.534001	13.75	0.425299	18.75	0.342924	23.75	0.334031
4	0.61486	9	0.557973	14	0.418415	19	0.328302	24	0.360184
4.25	0.588888	9.25	0.535188	14.25	0.441217	19.25	0.326637	24.25	0.356448
4.5	0.623029	9.5	0.5764	14.5	0.430461	19.5	0.361588	24.5	0.342748
4.75	0.59559	9.75	0.553323	14.75	0.464234	19.75	0.34019	24.75	0.356199
5	0.623029	10	0.58056	15	0.448746	20	0.367888	25	0.360558
0	0	5	0	10	0	15	0	20	0
0.25	0	5.25	0.500626	10.25	0	15.25	0	20.25	0
0.5	0.625782	5.5	0.250313	10.5	0	15.5	0	20.5	0
0.75	0.417188	5.75	0.166875	10.75	0	15.75	0.417188	20.75	0.250313
1	0.312891	6	0.438048	11	0	16	0.312891	21	0.312891
1.25	0.500626	6.25	0.350438	11.25	0.150188	16.25	0.250313	21.25	0.250313
1.5	0.417188	6.5	0.417188	11.5	0.333751	16.5	0.208594	21.5	0.417188
1.75	0.429108	6.75	0.429108	11.75	0.286072	16.75	0.178795	21.75	0.35759
2	0	7	0.375469	12	0.406758	17	0.312891	22	0.312891
2.25	0.417188	7.25	0.472813	12.25	0.361563	17.25	0.278125	22.25	0.361563
2.5	0.500626	7.5	0.500626	12.5	0.450563	17.5	0.325407	22.5	0.375469
2.75	0.455114	7.75	0.500626	12.75	0.455114	17.75	0.295824	22.75	0.341336
3	0.521485	8	0.458907	13	0.479766	18	0.312891	23	0.312891
3.25	0.481371	8.25	0.519881	13.25	0.442861	18.25	0.288823	23.25	0.288823
3.5	0.536385	8.5	0.482746	13.5	0.500626	18.5	0.268192	23.5	0.35759
3.75	0.584063	8.75	0.534001	13.75	0.467251	18.75	0.333751	23.75	0.333751
4	0.625782	9	0.563204	14	0.51627	19	0.312891	24	0.391114
4.25	0.588972	9.25	0.530074	14.25	0.485901	19.25	0.294486	24.25	0.368107
4.5	0.625782	9.5	0.584063	14.5	0.528438	19.5	0.347657	24.5	0.347657
4.75	0.592846	9.75	0.553323	14.75	0.500626	19.75	0.329359	24.75	0.329359
5	0.625782	10	0.588235	15	0.538173	20	0.375469	25	0.375469

## Sheet: FitNLCurve20
Independent Variable	ExpGro1 Fit of Sheet1 B
Fitted Curves Plot	Fitted Curves Plot
0	-0.00877646
0.00500501	-0.00664878
0.01001	-0.00452831
0.015015	-0.00241502
0.02002	-0.00030888
0.025025	0.00179013
0.03003	0.00388202
0.035035	0.00596684
0.04004	0.0080446
0.045045	0.0101153
0.0500501	0.012179
0.0550551	0.0142357
0.0600601	0.0162855
0.0650651	0.0183283
0.0700701	0.0203642
0.0750751	0.0223932
0.0800801	0.0244154
0.0850851	0.0264307
0.0900901	0.0284391
0.0950951	0.0304408
0.1001	0.0324357
0.105105	0.0344238
0.11011	0.0364052
0.115115	0.0383799
0.12012	0.0403479
0.125125	0.0423093
0.13013	0.044264
0.135135	0.046212
0.14014	0.0481535
0.145145	0.0500884
0.15015	0.0520168
0.155155	0.0539386
0.16016	0.055854
0.165165	0.0577628
0.17017	0.0596652
0.175175	0.0615611
0.18018	0.0634506
0.185185	0.0653338
0.19019	0.0672105
0.195195	0.0690809
0.2002	0.0709449
0.205205	0.0728027
0.21021	0.0746541
0.215215	0.0764993
0.22022	0.0783383
0.225225	0.080171
0.23023	0.0819975
0.235235	0.0838178
0.24024	0.0856319
0.245245	0.08744
0.25	0.0891519
0.25025	0.0892419
0.255255	0.0910376
0.26026	0.0928274
0.265265	0.094611
0.27027	0.0963886
0.275275	0.0981602
0.28028	0.0999258
0.285285	0.101685
0.29029	0.103439
0.295295	0.105187
0.3003	0.106929
0.305305	0.108664
0.31031	0.110395
0.315315	0.112119
0.32032	0.113837
0.325325	0.11555
0.33033	0.117256
0.335335	0.118957
0.34034	0.120652
0.345345	0.122342
0.35035	0.124026
0.355355	0.125704
0.36036	0.127376
0.365365	0.129043
0.37037	0.130704
0.375375	0.132359
0.38038	0.134009
0.385385	0.135653
0.39039	0.137292
0.395395	0.138925
0.4004	0.140552
0.405405	0.142174
0.41041	0.143791
0.415415	0.145402
0.42042	0.147008
0.425425	0.148608
0.43043	0.150203
0.435435	0.151792
0.44044	0.153376
0.445445	0.154955
0.45045	0.156528
0.455455	0.158096
0.46046	0.159659
0.465465	0.161216
0.47047	0.162768
0.475475	0.164315
0.48048	0.165856
0.485485	0.167393
0.49049	0.168924
0.495495	0.17045
0.5	0.171819
0.500501	0.171971
0.505506	0.173486
0.510511	0.174997
0.515516	0.176502
0.520521	0.178003
0.525526	0.179498
0.530531	0.180988
0.535536	0.182473
0.540541	0.183953
0.545546	0.185429
0.550551	0.186899
0.555556	0.188364
0.560561	0.189824
0.565566	0.191279
0.570571	0.192729
0.575576	0.194175
0.580581	0.195615
0.585586	0.197051
0.590591	0.198482
0.595596	0.199908
0.600601	0.201329
0.605606	0.202745
0.610611	0.204156
0.615616	0.205563
0.620621	0.206965
0.625626	0.208362
0.630631	0.209755
0.635636	0.211142
0.640641	0.212525
0.645646	0.213904
0.650651	0.215278
0.655656	0.216647
0.660661	0.218011
0.665666	0.219371
0.670671	0.220726
0.675676	0.222077
0.680681	0.223423
0.685686	0.224764
0.690691	0.226101
0.695696	0.227433
0.700701	0.228761
0.705706	0.230085
0.710711	0.231403
0.715716	0.232718
0.720721	0.234028
0.725726	0.235333
0.730731	0.236635
0.735736	0.237931
0.740741	0.239224
0.745746	0.240512
0.75	0.241603
0.750751	0.241795
0.755756	0.243074
0.760761	0.244349
0.765766	0.24562
0.770771	0.246886
0.775776	0.248148
0.780781	0.249406
0.785786	0.250659
0.790791	0.251909
0.795796	0.253154
0.800801	0.254395
0.805806	0.255631
0.810811	0.256864
0.815816	0.258092
0.820821	0.259316
0.825826	0.260536
0.830831	0.261752
0.835836	0.262963
0.840841	0.264171
0.845846	0.265374
0.850851	0.266574
0.855856	0.267769
0.860861	0.26896
0.865866	0.270148
0.870871	0.271331
0.875876	0.27251
0.880881	0.273685
0.885886	0.274857
0.890891	0.276024
0.895896	0.277187
0.900901	0.278347
0.905906	0.279502
0.910911	0.280654
0.915916	0.281801
0.920921	0.282945
0.925926	0.284085
0.930931	0.285221
0.935936	0.286353
0.940941	0.287482
0.945946	0.288606
0.950951	0.289727
0.955956	0.290844
0.960961	0.291957
0.965966	0.293067
0.970971	0.294172
0.975976	0.295274
0.980981	0.296372
0.985986	0.297467
0.990991	0.298558
0.995996	0.299645
1	0.300512
1.001	0.300728
1.00601	0.301808
1.01101	0.302884
1.01602	0.303956
1.02102	0.305025
1.02603	0.30609
1.03103	0.307152
1.03604	0.30821
1.04104	0.309264
1.04605	0.310315
1.05105	0.311362
1.05606	0.312406
1.06106	0.313446
1.06607	0.314483
1.07107	0.315516
1.07608	0.316545
1.08108	0.317571
1.08609	0.318594
1.09109	0.319613
1.0961	0.320629
1.1011	0.321641
1.10611	0.32265
1.11111	0.323656
1.11612	0.324658
1.12112	0.325657
1.12613	0.326652
1.13113	0.327644
1.13614	0.328632
1.14114	0.329618
1.14615	0.3306
1.15115	0.331578
1.15616	0.332553
1.16116	0.333525
1.16617	0.334494
1.17117	0.335459
1.17618	0.336421
1.18118	0.33738
1.18619	0.338336
1.19119	0.339288
1.1962	0.340237
1.2012	0.341183
1.20621	0.342126
1.21121	0.343066
1.21622	0.344002
1.22122	0.344935
1.22623	0.345865
1.23123	0.346792
1.23624	0.347716
1.24124	0.348636
1.24625	0.349554
1.25	0.35024
1.25125	0.350468
1.25626	0.35138
1.26126	0.352288
1.26627	0.353193
1.27127	0.354095
1.27628	0.354994
1.28128	0.35589
1.28629	0.356783
1.29129	0.357673
1.2963	0.35856
1.3013	0.359443
1.30631	0.360324
1.31131	0.361202
1.31632	0.362077
1.32132	0.362949
1.32633	0.363818
1.33133	0.364684
1.33634	0.365548
1.34134	0.366408
1.34635	0.367265
1.35135	0.368119
1.35636	0.368971
1.36136	0.36982
1.36637	0.370665
1.37137	0.371508
1.37638	0.372348
1.38138	0.373186
1.38639	0.37402
1.39139	0.374851
1.3964	0.37568
1.4014	0.376506
1.40641	0.377329
1.41141	0.37815
1.41642	0.378967
1.42142	0.379782
1.42643	0.380594
1.43143	0.381403
1.43644	0.38221
1.44144	0.383014
1.44645	0.383815
1.45145	0.384613
1.45646	0.385409
1.46146	0.386202
1.46647	0.386992
1.47147	0.38778
1.47648	0.388565
1.48148	0.389347
1.48649	0.390127
1.49149	0.390904
1.4965	0.391678
1.5	0.392218
1.5015	0.39245
1.50651	0.393219
1.51151	0.393985
1.51652	0.394749
1.52152	0.395511
1.52653	0.396269
1.53153	0.397026
1.53654	0.397779
1.54154	0.39853
1.54655	0.399279
1.55155	0.400025
1.55656	0.400768
1.56156	0.401509
1.56657	0.402248
1.57157	0.402984
1.57658	0.403717
1.58158	0.404448
1.58659	0.405177
1.59159	0.405903
1.5966	0.406626
1.6016	0.407348
1.60661	0.408066
1.61161	0.408783
1.61662	0.409496
1.62162	0.410208
1.62663	0.410917
1.63163	0.411623
1.63664	0.412328
1.64164	0.413029
1.64665	0.413729
1.65165	0.414426
1.65666	0.415121
1.66166	0.415813
1.66667	0.416503
1.67167	0.417191
1.67668	0.417876
1.68168	0.418559
1.68669	0.41924
1.69169	0.419918
1.6967	0.420595
1.7017	0.421268
1.70671	0.42194
1.71171	0.422609
1.71672	0.423276
1.72172	0.423941
1.72673	0.424604
1.73173	0.425264
1.73674	0.425922
1.74174	0.426578
1.74675	0.427231
1.75	0.427655
1.75175	0.427883
1.75676	0.428532
1.76176	0.429179
1.76677	0.429824
1.77177	0.430466
1.77678	0.431107
1.78178	0.431745
1.78679	0.432381
1.79179	0.433015
1.7968	0.433647
1.8018	0.434276
1.80681	0.434904
1.81181	0.435529
1.81682	0.436152
1.82182	0.436774
1.82683	0.437393
1.83183	0.43801
1.83684	0.438625
1.84184	0.439237
1.84685	0.439848
1.85185	0.440457
1.85686	0.441063
1.86186	0.441668
1.86687	0.44227
1.87187	0.442871
1.87688	0.443469
1.88188	0.444066
1.88689	0.44466
1.89189	0.445252
1.8969	0.445843
1.9019	0.446431
1.90691	0.447017
1.91191	0.447602
1.91692	0.448184
1.92192	0.448765
1.92693	0.449343
1.93193	0.44992
1.93694	0.450494
1.94194	0.451067
1.94695	0.451637
1.95195	0.452206
1.95696	0.452773
1.96196	0.453338
1.96697	0.453901
1.97197	0.454462
1.97698	0.455021
1.98198	0.455578
1.98699	0.456134
1.99199	0.456687
1.997	0.457239
2	0.457569
2.002	0.457789
2.00701	0.458337
2.01201	0.458883
2.01702	0.459427
2.02202	0.459969
2.02703	0.46051
2.03203	0.461048
2.03704	0.461585
2.04204	0.46212
2.04705	0.462654
2.05205	0.463185
2.05706	0.463715
2.06206	0.464242
2.06707	0.464768
2.07207	0.465293
2.07708	0.465815
2.08208	0.466336
2.08709	0.466855
2.09209	0.467372
2.0971	0.467888
2.1021	0.468401
2.10711	0.468913
2.11211	0.469424
2.11712	0.469932
2.12212	0.470439
2.12713	0.470944
2.13213	0.471447
2.13714	0.471949
2.14214	0.472449
2.14715	0.472947
2.15215	0.473444
2.15716	0.473939
2.16216	0.474432
2.16717	0.474923
2.17217	0.475413
2.17718	0.475902
2.18218	0.476388
2.18719	0.476873
2.19219	0.477356
2.1972	0.477838
2.2022	0.478318
2.20721	0.478796
2.21221	0.479273
2.21722	0.479748
2.22222	0.480222
2.22723	0.480694
2.23223	0.481164
2.23724	0.481633
2.24224	0.4821
2.24725	0.482566
2.25	0.482821
2.25225	0.48303
2.25726	0.483492
2.26226	0.483953
2.26727	0.484412
2.27227	0.48487
2.27728	0.485326
2.28228	0.485781
2.28729	0.486234
2.29229	0.486686
2.2973	0.487136
2.3023	0.487584
2.30731	0.488031
2.31231	0.488477
2.31732	0.488921
2.32232	0.489363
2.32733	0.489804
2.33233	0.490244
2.33734	0.490682
2.34234	0.491118
2.34735	0.491553
2.35235	0.491987
2.35736	0.492419
2.36236	0.49285
2.36737	0.493279
2.37237	0.493707
2.37738	0.494133
2.38238	0.494558
2.38739	0.494981
2.39239	0.495403
2.3974	0.495824
2.4024	0.496243
2.40741	0.496661
2.41241	0.497077
2.41742	0.497492
2.42242	0.497905
2.42743	0.498317
2.43243	0.498728
2.43744	0.499137
2.44244	0.499545
2.44745	0.499952
2.45245	0.500357
2.45746	0.500761
2.46246	0.501163
2.46747	0.501564
2.47247	0.501964
2.47748	0.502362
2.48248	0.502759
2.48749	0.503155
2.49249	0.503549
2.4975	0.503942
2.5	0.504138
2.5025	0.504334
2.50751	0.504724
2.51251	0.505113
2.51752	0.5055
2.52252	0.505887
2.52753	0.506272
2.53253	0.506656
2.53754	0.507038
2.54254	0.507419
2.54755	0.507799
2.55255	0.508178
2.55756	0.508555
2.56256	0.508931
2.56757	0.509306
2.57257	0.509679
2.57758	0.510051
2.58258	0.510422
2.58759	0.510792
2.59259	0.51116
2.5976	0.511528
2.6026	0.511894
2.60761	0.512258
2.61261	0.512622
2.61762	0.512984
2.62262	0.513345
2.62763	0.513705
2.63263	0.514063
2.63764	0.514421
2.64264	0.514777
2.64765	0.515132
2.65265	0.515486
2.65766	0.515838
2.66266	0.516189
2.66767	0.51654
2.67267	0.516889
2.67768	0.517236
2.68268	0.517583
2.68769	0.517928
2.69269	0.518273
2.6977	0.518616
2.7027	0.518958
2.70771	0.519299
2.71271	0.519638
2.71772	0.519977
2.72272	0.520314
2.72773	0.52065
2.73273	0.520985
2.73774	0.521319
2.74274	0.521652
2.74775	0.521984
2.75	0.522133
2.75275	0.522314
2.75776	0.522644
2.76276	0.522972
2.76777	0.523299
2.77277	0.523625
2.77778	0.52395
2.78278	0.524274
2.78779	0.524597
2.79279	0.524919
2.7978	0.525239
2.8028	0.525559
2.80781	0.525877
2.81281	0.526195
2.81782	0.526511
2.82282	0.526826
2.82783	0.52714
2.83283	0.527453
2.83784	0.527765
2.84284	0.528076
2.84785	0.528386
2.85285	0.528695
2.85786	0.529003
2.86286	0.52931
2.86787	0.529615
2.87287	0.52992
2.87788	0.530224
2.88288	0.530526
2.88789	0.530828
2.89289	0.531129
2.8979	0.531428
2.9029	0.531727
2.90791	0.532024
2.91291	0.532321
2.91792	0.532616
2.92292	0.532911
2.92793	0.533205
2.93293	0.533497
2.93794	0.533789
2.94294	0.534079
2.94795	0.534369
2.95295	0.534657
2.95796	0.534945
2.96296	0.535232
2.96797	0.535517
2.97297	0.535802
2.97798	0.536086
2.98298	0.536369
2.98799	0.53665
2.99299	0.536931
2.998	0.537211
3	0.537323
3.003	0.53749
3.00801	0.537768
3.01301	0.538045
3.01802	0.538322
3.02302	0.538597
3.02803	0.538871
3.03303	0.539144
3.03804	0.539417
3.04304	0.539688
3.04805	0.539959
3.05305	0.540229
3.05806	0.540497
3.06306	0.540765
3.06807	0.541032
3.07307	0.541298
3.07808	0.541563
3.08308	0.541828
3.08809	0.542091
3.09309	0.542354
3.0981	0.542615
3.1031	0.542876
3.10811	0.543136
3.11311	0.543395
3.11812	0.543653
3.12312	0.54391
3.12813	0.544166
3.13313	0.544421
3.13814	0.544676
3.14314	0.54493
3.14815	0.545183
3.15315	0.545435
3.15816	0.545686
3.16316	0.545936
3.16817	0.546185
3.17317	0.546434
3.17818	0.546682
3.18318	0.546929
3.18819	0.547175
3.19319	0.54742
3.1982	0.547664
3.2032	0.547908
3.20821	0.548151
3.21321	0.548393
3.21822	0.548634
3.22322	0.548874
3.22823	0.549114
3.23323	0.549352
3.23824	0.54959
3.24324	0.549827
3.24825	0.550064
3.25	0.550146
3.25325	0.550299
3.25826	0.550534
3.26326	0.550768
3.26827	0.551001
3.27327	0.551233
3.27828	0.551465
3.28328	0.551695
3.28829	0.551925
3.29329	0.552154
3.2983	0.552383
3.3033	0.55261
3.30831	0.552837
3.31331	0.553063
3.31832	0.553289
3.32332	0.553513
3.32833	0.553737
3.33333	0.55396
3.33834	0.554182
3.34334	0.554404
3.34835	0.554624
3.35335	0.554845
3.35836	0.555064
3.36336	0.555282
3.36837	0.5555
3.37337	0.555717
3.37838	0.555934
3.38338	0.556149
3.38839	0.556364
3.39339	0.556578
3.3984	0.556792
3.4034	0.557004
3.40841	0.557216
3.41341	0.557427
3.41842	0.557638
3.42342	0.557848
3.42843	0.558057
3.43343	0.558265
3.43844	0.558473
3.44344	0.55868
3.44845	0.558886
3.45345	0.559092
3.45846	0.559297
3.46346	0.559501
3.46847	0.559704
3.47347	0.559907
3.47848	0.560109
3.48348	0.560311
3.48849	0.560512
3.49349	0.560712
3.4985	0.560911
3.5	0.560971
3.5035	0.56111
3.50851	0.561308
3.51351	0.561505
3.51852	0.561702
3.52352	0.561898
3.52853	0.562094
3.53353	0.562288
3.53854	0.562482
3.54354	0.562676
3.54855	0.562869
3.55355	0.563061
3.55856	0.563252
3.56356	0.563443
3.56857	0.563633
3.57357	0.563823
3.57858	0.564011
3.58358	0.5642
3.58859	0.564387
3.59359	0.564574
3.5986	0.564761
3.6036	0.564946
3.60861	0.565131
3.61361	0.565316
3.61862	0.5655
3.62362	0.565683
3.62863	0.565865
3.63363	0.566047
3.63864	0.566229
3.64364	0.566409
3.64865	0.56659
3.65365	0.566769
3.65866	0.566948
3.66366	0.567126
3.66867	0.567304
3.67367	0.567481
3.67868	0.567658
3.68368	0.567833
3.68869	0.568009
3.69369	0.568183
3.6987	0.568358
3.7037	0.568531
3.70871	0.568704
3.71371	0.568876
3.71872	0.569048
3.72372	0.569219
3.72873	0.56939
3.73373	0.56956
3.73874	0.569729
3.74374	0.569898
3.74875	0.570067
3.75	0.570109
3.75375	0.570234
3.75876	0.570402
3.76376	0.570568
3.76877	0.570734
3.77377	0.5709
3.77878	0.571065
3.78378	0.571229
3.78879	0.571393
3.79379	0.571556
3.7988	0.571719
3.8038	0.571881
3.80881	0.572042
3.81381	0.572203
3.81882	0.572364
3.82382	0.572524
3.82883	0.572683
3.83383	0.572842
3.83884	0.573001
3.84384	0.573158
3.84885	0.573316
3.85385	0.573472
3.85886	0.573629
3.86386	0.573784
3.86887	0.573939
3.87387	0.574094
3.87888	0.574248
3.88388	0.574402
3.88889	0.574555
3.89389	0.574707
3.8989	0.574859
3.9039	0.575011
3.90891	0.575162
3.91391	0.575312
3.91892	0.575462
3.92392	0.575612
3.92893	0.575761
3.93393	0.575909
3.93894	0.576057
3.94394	0.576205
3.94895	0.576352
3.95395	0.576498
3.95896	0.576644
3.96396	0.576789
3.96897	0.576934
3.97397	0.577079
3.97898	0.577223
3.98398	0.577366
3.98899	0.577509
3.99399	0.577652
3.999	0.577794
4	0.577822
4.004	0.577936
4.00901	0.578077
4.01401	0.578217
4.01902	0.578357
4.02402	0.578497
4.02903	0.578636
4.03403	0.578775
4.03904	0.578913
4.04404	0.579051
4.04905	0.579188
4.05405	0.579325
4.05906	0.579462
4.06406	0.579598
4.06907	0.579733
4.07407	0.579868
4.07908	0.580003
4.08408	0.580137
4.08909	0.58027
4.09409	0.580403
4.0991	0.580536
4.1041	0.580668
4.10911	0.5808
4.11411	0.580932
4.11912	0.581063
4.12412	0.581193
4.12913	0.581323
4.13413	0.581453
4.13914	0.581582
4.14414	0.581711
4.14915	0.581839
4.15415	0.581967
4.15916	0.582094
4.16416	0.582221
4.16917	0.582348
4.17417	0.582474
4.17918	0.5826
4.18418	0.582725
4.18919	0.58285
4.19419	0.582975
4.1992	0.583099
4.2042	0.583222
4.20921	0.583345
4.21421	0.583468
4.21922	0.58359
4.22422	0.583712
4.22923	0.583834
4.23423	0.583955
4.23924	0.584076
4.24424	0.584196
4.24925	0.584316
4.25	0.584334
4.25425	0.584435
4.25926	0.584555
4.26426	0.584673
4.26927	0.584792
4.27427	0.584909
4.27928	0.585027
4.28428	0.585144
4.28929	0.585261
4.29429	0.585377
4.2993	0.585493
4.3043	0.585608
4.30931	0.585723
4.31431	0.585838
4.31932	0.585953
4.32432	0.586066
4.32933	0.58618
4.33433	0.586293
4.33934	0.586406
4.34434	0.586518
4.34935	0.58663
4.35435	0.586742
4.35936	0.586853
4.36436	0.586964
4.36937	0.587075
4.37437	0.587185
4.37938	0.587295
4.38438	0.587404
4.38939	0.587513
4.39439	0.587622
4.3994	0.58773
4.4044	0.587838
4.40941	0.587946
4.41441	0.588053
4.41942	0.58816
4.42442	0.588266
4.42943	0.588372
4.43443	0.588478
4.43944	0.588583
4.44444	0.588688
4.44945	0.588793
4.45445	0.588897
4.45946	0.589001
4.46446	0.589105
4.46947	0.589208
4.47447	0.589311
4.47948	0.589414
4.48448	0.589516
4.48949	0.589618
4.49449	0.589719
4.4995	0.589821
4.5	0.589831
4.5045	0.589922
4.50951	0.590022
4.51451	0.590122
4.51952	0.590222
4.52452	0.590322
4.52953	0.590421
4.53453	0.590519
4.53954	0.590618
4.54454	0.590716
4.54955	0.590814
4.55455	0.590911
4.55956	0.591009
4.56456	0.591105
4.56957	0.591202
4.57457	0.591298
4.57958	0.591394
4.58458	0.591489
4.58959	0.591585
4.59459	0.59168
4.5996	0.591774
4.6046	0.591868
4.60961	0.591962
4.61461	0.592056
4.61962	0.592149
4.62462	0.592242
4.62963	0.592335
4.63463	0.592427
4.63964	0.592519
4.64464	0.592611
4.64965	0.592702
4.65465	0.592793
4.65966	0.592884
4.66466	0.592975
4.66967	0.593065
4.67467	0.593155
4.67968	0.593244
4.68468	0.593333
4.68969	0.593422
4.69469	0.593511
4.6997	0.593599
4.7047	0.593687
4.70971	0.593775
4.71471	0.593863
4.71972	0.59395
4.72472	0.594037
4.72973	0.594123
4.73473	0.59421
4.73974	0.594296
4.74474	0.594381
4.74975	0.594467
4.75	0.594471
4.75475	0.594552
4.75976	0.594637
4.76476	0.594721
4.76977	0.594805
4.77477	0.594889
4.77978	0.594973
4.78478	0.595057
4.78979	0.59514
4.79479	0.595222
4.7998	0.595305
4.8048	0.595387
4.80981	0.595469
4.81481	0.595551
4.81982	0.595632
4.82482	0.595714
4.82983	0.595795
4.83483	0.595875
4.83984	0.595956
4.84484	0.596036
4.84985	0.596115
4.85485	0.596195
4.85986	0.596274
4.86486	0.596353
4.86987	0.596432
4.87487	0.59651
4.87988	0.596589
4.88488	0.596667
4.88989	0.596744
4.89489	0.596822
4.8999	0.596899
5	0.598388

## Sheet: FitNLCurve21
Independent Variable	ExpGro1 Fit of Sheet1 D
Fitted Curves Plot	Fitted Curves Plot
5	-0.033563
5.00501	-0.0313653
5.01001	-0.0291755
5.01502	-0.0269936
5.02002	-0.0248195
5.02503	-0.0226532
5.03003	-0.0204947
5.03504	-0.018344
5.04004	-0.016201
5.04505	-0.0140657
5.05005	-0.011938
5.05506	-0.00981804
5.06006	-0.00770566
5.06507	-0.00560088
5.07007	-0.00350365
5.07508	-0.00141396
5.08008	0.00066822
5.08509	0.00274292
5.09009	0.00481017
5.0951	0.00686999
5.1001	0.00892241
5.10511	0.0109674
5.11011	0.0130051
5.11512	0.0150355
5.12012	0.0170586
5.12513	0.0190744
5.13013	0.021083
5.13514	0.0230843
5.14014	0.0250785
5.14515	0.0270655
5.15015	0.0290454
5.15516	0.0310181
5.16016	0.0329838
5.16517	0.0349424
5.17017	0.0368939
5.17518	0.0388385
5.18018	0.040776
5.18519	0.0427066
5.19019	0.0446303
5.1952	0.046547
5.2002	0.0484569
5.20521	0.0503599
5.21021	0.0522561
5.21522	0.0541454
5.22022	0.056028
5.22523	0.0579038
5.23023	0.0597729
5.23524	0.0616352
5.24024	0.0634909
5.24525	0.0653398
5.25	0.0670902
5.25025	0.0671822
5.25526	0.0690179
5.26026	0.070847
5.26527	0.0726696
5.27027	0.0744856
5.27528	0.0762951
5.28028	0.0780981
5.28529	0.0798946
5.29029	0.0816846
5.2953	0.0834683
5.3003	0.0852455
5.30531	0.0870163
5.31031	0.0887808
5.31532	0.0905389
5.32032	0.0922907
5.32533	0.0940362
5.33033	0.0957755
5.33534	0.0975085
5.34034	0.0992352
5.34535	0.100956
5.35035	0.10267
5.35536	0.104378
5.36036	0.10608
5.36537	0.107776
5.37037	0.109466
5.37538	0.11115
5.38038	0.112828
5.38539	0.1145
5.39039	0.116165
5.3954	0.117825
5.4004	0.119479
5.40541	0.121127
5.41041	0.122769
5.41542	0.124405
5.42042	0.126035
5.42543	0.127659
5.43043	0.129277
5.43544	0.13089
5.44044	0.132497
5.44545	0.134098
5.45045	0.135693
5.45546	0.137283
5.46046	0.138867
5.46547	0.140445
5.47047	0.142017
5.47548	0.143584
5.48048	0.145145
5.48549	0.146701
5.49049	0.148251
5.4955	0.149796
5.5	0.151181
5.5005	0.151335
5.50551	0.152868
5.51051	0.154396
5.51552	0.155918
5.52052	0.157435
5.52553	0.158947
5.53053	0.160453
5.53554	0.161953
5.54054	0.163448
5.54555	0.164938
5.55055	0.166423
5.55556	0.167902
5.56056	0.169376
5.56557	0.170844
5.57057	0.172308
5.57558	0.173766
5.58058	0.175218
5.58559	0.176666
5.59059	0.178108
5.5956	0.179546
5.6006	0.180978
5.60561	0.182404
5.61061	0.183826
5.61562	0.185243
5.62062	0.186654
5.62563	0.188061
5.63063	0.189462
5.63564	0.190859
5.64064	0.19225
5.64565	0.193636
5.65065	0.195018
5.65566	0.196394
5.66066	0.197766
5.66567	0.199132
5.67067	0.200494
5.67568	0.201851
5.68068	0.203203
5.68569	0.20455
5.69069	0.205892
5.6957	0.207229
5.7007	0.208562
5.70571	0.20989
5.71071	0.211213
5.71572	0.212531
5.72072	0.213844
5.72573	0.215153
5.73073	0.216457
5.73574	0.217757
5.74074	0.219051
5.74575	0.220341
5.75	0.221434
5.75075	0.221627
5.75576	0.222908
5.76076	0.224184
5.76577	0.225456
5.77077	0.226723
5.77578	0.227985
5.78078	0.229243
5.78579	0.230497
5.79079	0.231746
5.7958	0.23299
5.8008	0.23423
5.80581	0.235466
5.81081	0.236697
5.81582	0.237923
5.82082	0.239146
5.82583	0.240364
5.83083	0.241577
5.83584	0.242786
5.84084	0.243991
5.84585	0.245191
5.85085	0.246388
5.85586	0.24758
5.86086	0.248767
5.86587	0.24995
5.87087	0.251129
5.87588	0.252304
5.88088	0.253475
5.88589	0.254641
5.89089	0.255804
5.8959	0.256962
5.9009	0.258115
5.90591	0.259265
5.91091	0.260411
5.91592	0.261552
5.92092	0.26269
5.92593	0.263823
5.93093	0.264952
5.93594	0.266077
5.94094	0.267198
5.94595	0.268316
5.95095	0.269429
5.95596	0.270538
5.96096	0.271643
5.96597	0.272744
5.97097	0.273841
5.97598	0.274934
5.98098	0.276024
5.98599	0.277109
5.99099	0.278191
5.996	0.279268
6	0.280127
6.001	0.280342
6.00601	0.281412
6.01101	0.282478
6.01602	0.28354
6.02102	0.284598
6.02603	0.285653
6.03103	0.286704
6.03604	0.287751
6.04104	0.288794
6.04605	0.289834
6.05105	0.290869
6.05606	0.291901
6.06106	0.29293
6.06607	0.293954
6.07107	0.294975
6.07608	0.295993
6.08108	0.297006
6.08609	0.298016
6.09109	0.299023
6.0961	0.300025
6.1011	0.301025
6.10611	0.30202
6.11111	0.303012
6.11612	0.304001
6.12112	0.304985
6.12613	0.305967
6.13113	0.306945
6.13614	0.307919
6.14114	0.30889
6.14615	0.309857
6.15115	0.310821
6.15616	0.311781
6.16116	0.312738
6.16617	0.313692
6.17117	0.314642
6.17618	0.315588
6.18118	0.316532
6.18619	0.317471
6.19119	0.318408
6.1962	0.319341
6.2012	0.320271
6.20621	0.321197
6.21121	0.32212
6.21622	0.32304
6.22122	0.323956
6.22623	0.32487
6.23123	0.32578
6.23624	0.326686
6.24124	0.32759
6.24625	0.32849
6.25	0.329163
6.25125	0.329387
6.25626	0.33028
6.26126	0.331171
6.26627	0.332058
6.27127	0.332942
6.27628	0.333823
6.28128	0.334701
6.28629	0.335575
6.29129	0.336447
6.2963	0.337315
6.3013	0.33818
6.30631	0.339042
6.31131	0.339901
6.31632	0.340757
6.32132	0.34161
6.32633	0.34246
6.33133	0.343306
6.33634	0.34415
6.34134	0.344991
6.34635	0.345828
6.35135	0.346663
6.35636	0.347494
6.36136	0.348323
6.36637	0.349149
6.37137	0.349971
6.37638	0.350791
6.38138	0.351608
6.38639	0.352422
6.39139	0.353232
6.3964	0.35404
6.4014	0.354846
6.40641	0.355648
6.41141	0.356447
6.41642	0.357243
6.42142	0.358037
6.42643	0.358828
6.43143	0.359616
6.43644	0.360401
6.44144	0.361183
6.44645	0.361962
6.45145	0.362739
6.45646	0.363513
6.46146	0.364284
6.46647	0.365052
6.47147	0.365818
6.47648	0.36658
6.48148	0.367341
6.48649	0.368098
6.49149	0.368852
6.4965	0.369604
6.5	0.370129
6.5015	0.370353
6.50651	0.3711
6.51151	0.371844
6.51652	0.372585
6.52152	0.373323
6.52653	0.374059
6.53153	0.374792
6.53654	0.375523
6.54154	0.376251
6.54655	0.376976
6.55155	0.377699
6.55656	0.378419
6.56156	0.379136
6.56657	0.379851
6.57157	0.380564
6.57658	0.381273
6.58158	0.381981
6.58659	0.382685
6.59159	0.383387
6.5966	0.384087
6.6016	0.384784
6.60661	0.385479
6.61161	0.386171
6.61662	0.386861
6.62162	0.387548
6.62663	0.388233
6.63163	0.388915
6.63664	0.389595
6.64164	0.390272
6.64665	0.390947
6.65165	0.391619
6.65666	0.392289
6.66166	0.392957
6.66667	0.393622
6.67167	0.394285
6.67668	0.394946
6.68168	0.395604
6.68669	0.39626
6.69169	0.396913
6.6967	0.397564
6.7017	0.398213
6.70671	0.398859
6.71171	0.399503
6.71672	0.400145
6.72172	0.400784
6.72673	0.401422
6.73173	0.402056
6.73674	0.402689
6.74174	0.403319
6.74675	0.403947
6.75	0.404354
6.75175	0.404573
6.75676	0.405197
6.76176	0.405818
6.76677	0.406437
6.77177	0.407054
6.77678	0.407668
6.78178	0.408281
6.78679	0.408891
6.79179	0.409499
6.7968	0.410105
6.8018	0.410709
6.80681	0.41131
6.81181	0.411909
6.81682	0.412507
6.82182	0.413102
6.82683	0.413694
6.83183	0.414285
6.83684	0.414874
6.84184	0.41546
6.84685	0.416045
6.85185	0.416627
6.85686	0.417207
6.86186	0.417785
6.86687	0.418362
6.87187	0.418936
6.87688	0.419507
6.88188	0.420077
6.88689	0.420645
6.89189	0.421211
6.8969	0.421775
6.9019	0.422336
6.90691	0.422896
6.91191	0.423454
6.91692	0.42401
6.92192	0.424563
6.92693	0.425115
6.93193	0.425665
6.93694	0.426212
6.94194	0.426758
6.94695	0.427302
6.95195	0.427844
6.95696	0.428384
6.96196	0.428922
6.96697	0.429458
6.97197	0.429992
6.97698	0.430524
6.98198	0.431054
6.98699	0.431583
6.99199	0.432109
6.997	0.432634
7	0.432948
7.002	0.433157
7.00701	0.433678
7.01201	0.434196
7.01702	0.434714
7.02202	0.435229
7.02703	0.435742
7.03203	0.436254
7.03704	0.436763
7.04204	0.437271
7.04705	0.437777
7.05205	0.438282
7.05706	0.438784
7.06206	0.439285
7.06707	0.439783
7.07207	0.440281
7.07708	0.440776
7.08208	0.441269
7.08709	0.441761
7.09209	0.442251
7.0971	0.442739
7.1021	0.443225
7.10711	0.44371
7.11211	0.444193
7.11712	0.444674
7.12212	0.445154
7.12713	0.445631
7.13213	0.446107
7.13714	0.446582
7.14214	0.447054
7.14715	0.447525
7.15215	0.447994
7.15716	0.448462
7.16216	0.448928
7.16717	0.449392
7.17217	0.449854
7.17718	0.450315
7.18218	0.450774
7.18719	0.451232
7.19219	0.451688
7.1972	0.452142
7.2022	0.452595
7.20721	0.453046
7.21221	0.453495
7.21722	0.453943
7.22222	0.454389
7.22723	0.454834
7.23223	0.455277
7.23724	0.455718
7.24224	0.456158
7.24725	0.456596
7.25	0.456836
7.25225	0.457033
7.25726	0.457468
7.26226	0.457901
7.26727	0.458333
7.27227	0.458763
7.27728	0.459192
7.28228	0.459619
7.28729	0.460045
7.29229	0.460469
7.2973	0.460892
7.3023	0.461313
7.30731	0.461733
7.31231	0.462151
7.31732	0.462568
7.32232	0.462983
7.32733	0.463397
7.33233	0.463809
7.33734	0.46422
7.34234	0.464629
7.34735	0.465037
7.35235	0.465443
7.35736	0.465848
7.36236	0.466251
7.36737	0.466653
7.37237	0.467054
7.37738	0.467453
7.38238	0.46785
7.38739	0.468246
7.39239	0.468641
7.3974	0.469034
7.4024	0.469426
7.40741	0.469817
7.41241	0.470206
7.41742	0.470594
7.42242	0.47098
7.42743	0.471365
7.43243	0.471749
7.43744	0.472131
7.44244	0.472512
7.44745	0.472891
7.45245	0.473269
7.45746	0.473646
7.46246	0.474021
7.46747	0.474395
7.47247	0.474768
7.47748	0.475139
7.48248	0.475509
7.48749	0.475878
7.49249	0.476245
7.4975	0.476611
7.5	0.476794
7.5025	0.476976
7.50751	0.477339
7.51251	0.477701
7.51752	0.478062
7.52252	0.478422
7.52753	0.47878
7.53253	0.479137
7.53754	0.479493
7.54254	0.479847
7.54755	0.4802
7.55255	0.480552
7.55756	0.480902
7.56256	0.481252
7.56757	0.4816
7.57257	0.481946
7.57758	0.482292
7.58258	0.482636
7.58759	0.482979
7.59259	0.483321
7.5976	0.483662
7.6026	0.484001
7.60761	0.484339
7.61261	0.484676
7.61762	0.485012
7.62262	0.485347
7.62763	0.48568
7.63263	0.486012
7.63764	0.486343
7.64264	0.486673
7.64765	0.487001
7.65265	0.487329
7.65766	0.487655
7.66266	0.48798
7.66767	0.488304
7.67267	0.488626
7.67768	0.488948
7.68268	0.489268
7.68769	0.489588
7.69269	0.489906
7.6977	0.490223
7.7027	0.490538
7.70771	0.490853
7.71271	0.491167
7.71772	0.491479
7.72272	0.49179
7.72773	0.4921
7.73273	0.49241
7.73774	0.492718
7.74274	0.493024
7.74775	0.49333
7.75	0.493467
7.75275	0.493635
7.75776	0.493938
7.76276	0.494241
7.76777	0.494542
7.77277	0.494842
7.77778	0.495142
7.78278	0.49544
7.78779	0.495737
7.79279	0.496033
7.7978	0.496328
7.8028	0.496622
7.80781	0.496914
7.81281	0.497206
7.81782	0.497497
7.82282	0.497787
7.82783	0.498075
7.83283	0.498363
7.83784	0.498649
7.84284	0.498935
7.84785	0.499219
7.85285	0.499503
7.85786	0.499785
7.86286	0.500067
7.86787	0.500347
7.87287	0.500627
7.87788	0.500905
7.88288	0.501182
7.88789	0.501459
7.89289	0.501734
7.8979	0.502009
7.9029	0.502282
7.90791	0.502555
7.91291	0.502826
7.91792	0.503097
7.92292	0.503366
7.92793	0.503635
7.93293	0.503903
7.93794	0.504169
7.94294	0.504435
7.94795	0.5047
7.95295	0.504963
7.95796	0.505226
7.96296	0.505488
7.96797	0.505749
7.97297	0.506009
7.97798	0.506268
7.98298	0.506526
7.98799	0.506784
7.99299	0.50704
7.998	0.507295
8	0.507397
8.003	0.50755
8.00801	0.507803
8.01301	0.508056
8.01802	0.508308
8.02302	0.508559
8.02803	0.508808
8.03303	0.509057
8.03804	0.509306
8.04304	0.509553
8.04805	0.509799
8.05305	0.510045
8.05806	0.510289
8.06306	0.510533
8.06807	0.510776
8.07307	0.511018
8.07808	0.511259
8.08308	0.511499
8.08809	0.511738
8.09309	0.511977
8.0981	0.512215
8.1031	0.512451
8.10811	0.512687
8.11311	0.512922
8.11812	0.513157
8.12312	0.51339
8.12813	0.513623
8.13313	0.513854
8.13814	0.514085
8.14314	0.514315
8.14815	0.514545
8.15315	0.514773
8.15816	0.515001
8.16316	0.515227
8.16817	0.515453
8.17317	0.515679
8.17818	0.515903
8.18318	0.516126
8.18819	0.516349
8.19319	0.516571
8.1982	0.516792
8.2032	0.517013
8.20821	0.517232
8.21321	0.517451
8.21822	0.517669
8.22322	0.517886
8.22823	0.518102
8.23323	0.518318
8.23824	0.518533
8.24324	0.518747
8.24825	0.51896
8.25	0.519035
8.25325	0.519173
8.25826	0.519385
8.26326	0.519596
8.26827	0.519806
8.27327	0.520016
8.27828	0.520224
8.28328	0.520432
8.28829	0.52064
8.29329	0.520846
8.2983	0.521052
8.3033	0.521257
8.30831	0.521461
8.31331	0.521665
8.31832	0.521868
8.32332	0.52207
8.32833	0.522271
8.33333	0.522472
8.33834	0.522672
8.34334	0.522871
8.34835	0.52307
8.35335	0.523267
8.35836	0.523464
8.36336	0.523661
8.36837	0.523856
8.37337	0.524051
8.37838	0.524246
8.38338	0.524439
8.38839	0.524632
8.39339	0.524824
8.3984	0.525016
8.4034	0.525207
8.40841	0.525397
8.41341	0.525586
8.41842	0.525775
8.42342	0.525963
8.42843	0.52615
8.43343	0.526337
8.43844	0.526523
8.44344	0.526708
8.44845	0.526893
8.45345	0.527077
8.45846	0.527261
8.46346	0.527443
8.46847	0.527625
8.47347	0.527807
8.47848	0.527988
8.48348	0.528168
8.48849	0.528347
8.49349	0.528526
8.4985	0.528704
8.5	0.528758
8.5035	0.528882
8.50851	0.529059
8.51351	0.529235
8.51852	0.529411
8.52352	0.529586
8.52853	0.52976
8.53353	0.529934
8.53854	0.530107
8.54354	0.530279
8.54855	0.530451
8.55355	0.530623
8.55856	0.530793
8.56356	0.530963
8.56857	0.531133
8.57357	0.531302
8.57858	0.53147
8.58358	0.531637
8.58859	0.531804
8.59359	0.531971
8.5986	0.532137
8.6036	0.532302
8.60861	0.532466
8.61361	0.53263
8.61862	0.532794
8.62362	0.532957
8.62863	0.533119
8.63363	0.533281
8.63864	0.533442
8.64364	0.533602
8.64865	0.533762
8.65365	0.533922
8.65866	0.53408
8.66366	0.534239
8.66867	0.534396
8.67367	0.534553
8.67868	0.53471
8.68368	0.534866
8.68869	0.535021
8.69369	0.535176
8.6987	0.535331
8.7037	0.535484
8.70871	0.535637
8.71371	0.53579
8.71872	0.535942
8.72372	0.536094
8.72873	0.536245
8.73373	0.536395
8.73874	0.536545
8.74374	0.536694
8.74875	0.536843
8.75	0.53688
8.75375	0.536992
8.75876	0.537139
8.76376	0.537287
8.76877	0.537433
8.77377	0.53758
8.77878	0.537725
8.78378	0.53787
8.78879	0.538015
8.79379	0.538159
8.7988	0.538303
8.8038	0.538446
8.80881	0.538588
8.81381	0.53873
8.81882	0.538872
8.82382	0.539013
8.82883	0.539153
8.83383	0.539293
8.83884	0.539433
8.84384	0.539572
8.84885	0.53971
8.85385	0.539848
8.85886	0.539986
8.86386	0.540123
8.86887	0.540259
8.87387	0.540395
8.87888	0.540531
8.88388	0.540666
8.88889	0.540801
8.89389	0.540935
8.8989	0.541068
8.9039	0.541201
8.90891	0.541334
8.91391	0.541466
8.91892	0.541598
8.92392	0.541729
8.92893	0.54186
8.93393	0.54199
8.93894	0.54212
8.94394	0.542249
8.94895	0.542378
8.95395	0.542507
8.95896	0.542635
8.96396	0.542762
8.96897	0.542889
8.97397	0.543016
8.97898	0.543142
8.98398	0.543268
8.98899	0.543393
8.99399	0.543518
8.999	0.543642
9	0.543667
9.004	0.543766
9.00901	0.543889
9.01401	0.544012
9.01902	0.544135
9.02402	0.544257
9.02903	0.544378
9.03403	0.5445
9.03904	0.54462
9.04404	0.544741
9.04905	0.544861
9.05405	0.54498
9.05906	0.545099
9.06406	0.545218
9.06907	0.545336
9.07407	0.545454
9.07908	0.545571
9.08408	0.545688
9.08909	0.545805
9.09409	0.545921
9.0991	0.546037
9.1041	0.546152
9.10911	0.546267
9.11411	0.546381
9.11912	0.546495
9.12412	0.546609
9.12913	0.546722
9.13413	0.546835
9.13914	0.546947
9.14414	0.547059
9.14915	0.547171
9.15415	0.547282
9.15916	0.547393
9.16416	0.547503
9.16917	0.547613
9.17417	0.547723
9.17918	0.547832
9.18418	0.547941
9.18919	0.548049
9.19419	0.548157
9.1992	0.548265
9.2042	0.548372
9.20921	0.548479
9.21421	0.548586
9.21922	0.548692
9.22422	0.548798
9.22923	0.548903
9.23423	0.549008
9.23924	0.549113
9.24424	0.549217
9.24925	0.549321
9.25	0.549336
9.25425	0.549424
9.25926	0.549527
9.26426	0.54963
9.26927	0.549732
9.27427	0.549834
9.27928	0.549936
9.28428	0.550037
9.28929	0.550138
9.29429	0.550239
9.2993	0.550339
9.3043	0.550439
9.30931	0.550538
9.31431	0.550637
9.31932	0.550736
9.32432	0.550834
9.32933	0.550932
9.33433	0.55103
9.33934	0.551127
9.34434	0.551224
9.34935	0.551321
9.35435	0.551417
9.35936	0.551513
9.36436	0.551609
9.36937	0.551704
9.37437	0.551799
9.37938	0.551894
9.38438	0.551988
9.38939	0.552082
9.39439	0.552175
9.3994	0.552268
9.4044	0.552361
9.40941	0.552454
9.41441	0.552546
9.41942	0.552638
9.42442	0.55273
9.42943	0.552821
9.43443	0.552912
9.43944	0.553002
9.44444	0.553093
9.44945	0.553182
9.45445	0.553272
9.45946	0.553361
9.46446	0.55345
9.46947	0.553539
9.47447	0.553627
9.47948	0.553715
9.48448	0.553803
9.48949	0.55389
9.49449	0.553977
9.4995	0.554064
9.5	0.554073
9.5045	0.554151
9.50951	0.554237
9.51451	0.554322
9.51952	0.554408
9.52452	0.554493
9.52953	0.554578
9.53453	0.554663
9.53954	0.554747
9.54454	0.554831
9.54955	0.554915
9.55455	0.554998
9.55956	0.555081
9.56456	0.555164
9.56957	0.555246
9.57457	0.555329
9.57958	0.55541
9.58458	0.555492
9.58959	0.555573
9.59459	0.555654
9.5996	0.555735
9.6046	0.555815
9.60961	0.555896
9.61461	0.555975
9.61962	0.556055
9.62462	0.556134
9.62963	0.556213
9.63463	0.556292
9.63964	0.55637
9.64464	0.556449
9.64965	0.556526
9.65465	0.556604
9.65966	0.556681
9.66466	0.556758
9.66967	0.556835
9.67467	0.556912
9.67968	0.556988
9.68468	0.557064
9.68969	0.557139
9.69469	0.557215
9.6997	0.55729
9.7047	0.557365
9.70971	0.557439
9.71471	0.557514
9.71972	0.557588
9.72472	0.557661
9.72973	0.557735
9.73473	0.557808
9.73974	0.557881
9.74474	0.557954
9.74975	0.558026
9.75	0.55803
9.75475	0.558099
9.75976	0.55817
9.76476	0.558242
9.76977	0.558314
9.77477	0.558385
9.77978	0.558456
9.78478	0.558526
9.78979	0.558597
9.79479	0.558667
9.7998	0.558737
9.8048	0.558806
9.80981	0.558876
9.81481	0.558945
9.81982	0.559014
9.82482	0.559083
9.82983	0.559151
9.83483	0.559219
9.83984	0.559287
9.84484	0.559355
9.84985	0.559422
9.85485	0.559489
9.85986	0.559556
9.86486	0.559623
9.86987	0.559689
9.87487	0.559756
9.87988	0.559822
9.88488	0.559887
9.88989	0.559953
9.89489	0.560018
9.8999	0.560083
10	0.561336

## Sheet: FitNLCurve22
Independent Variable	ExpGro1 Fit of Sheet1 F
Fitted Curves Plot	Fitted Curves Plot
10	-0.0710726
10.005	-0.0697157
10.01	-0.0683619
10.015	-0.0670111
10.02	-0.0656634
10.025	-0.0643187
10.03	-0.0629771
10.035	-0.0616385
10.04	-0.060303
10.045	-0.0589704
10.0501	-0.0576409
10.0551	-0.0563144
10.0601	-0.0549909
10.0651	-0.0536703
10.0701	-0.0523528
10.0751	-0.0510382
10.0801	-0.0497266
10.0851	-0.048418
10.0901	-0.0471123
10.0951	-0.0458096
10.1001	-0.0445099
10.1051	-0.043213
10.1101	-0.0419191
10.1151	-0.0406282
10.1201	-0.0393401
10.1251	-0.038055
10.1301	-0.0367727
10.1351	-0.0354934
10.1401	-0.0342169
10.1451	-0.0329434
10.1502	-0.0316727
10.1552	-0.0304049
10.1602	-0.02914
10.1652	-0.0278779
10.1702	-0.0266187
10.1752	-0.0253623
10.1802	-0.0241088
10.1852	-0.0228581
10.1902	-0.0216102
10.1952	-0.0203651
10.2002	-0.0191229
10.2052	-0.0178835
10.2102	-0.0166469
10.2152	-0.015413
10.2202	-0.014182
10.2252	-0.0129537
10.2302	-0.0117283
10.2352	-0.0105056
10.2402	-0.00928562
10.2452	-0.00806844
10.25	-0.00691467
10.2503	-0.00685401
10.2553	-0.00564233
10.2603	-0.00443338
10.2653	-0.00322717
10.2703	-0.00202369
10.2753	-0.000822927
10.2803	0.000375119
10.2853	0.00157046
10.2903	0.00276309
10.2953	0.00395303
10.3003	0.00514028
10.3053	0.00632484
10.3103	0.00750672
10.3153	0.00868594
10.3203	0.00986248
10.3253	0.0110364
10.3303	0.0122076
10.3353	0.0133762
10.3403	0.0145421
10.3453	0.0157054
10.3504	0.0168661
10.3554	0.0180241
10.3604	0.0191796
10.3654	0.0203324
10.3704	0.0214826
10.3754	0.0226302
10.3804	0.0237752
10.3854	0.0249177
10.3904	0.0260575
10.3954	0.0271948
10.4004	0.0283295
10.4054	0.0294616
10.4104	0.0305912
10.4154	0.0317182
10.4204	0.0328426
10.4254	0.0339646
10.4304	0.0350839
10.4354	0.0362008
10.4404	0.0373151
10.4454	0.0384269
10.4505	0.0395362
10.4555	0.040643
10.4605	0.0417473
10.4655	0.0428491
10.4705	0.0439484
10.4755	0.0450452
10.4805	0.0461395
10.4855	0.0472314
10.4905	0.0483208
10.4955	0.0494077
10.5	0.0503838
10.5005	0.0504922
10.5055	0.0515742
10.5105	0.0526537
10.5155	0.0537309
10.5205	0.0548056
10.5255	0.0558778
10.5305	0.0569477
10.5355	0.0580151
10.5405	0.0590801
10.5455	0.0601427
10.5506	0.0612029
10.5556	0.0622607
10.5606	0.0633161
10.5656	0.0643691
10.5706	0.0654197
10.5756	0.066468
10.5806	0.0675139
10.5856	0.0685574
10.5906	0.0695986
10.5956	0.0706374
10.6006	0.0716738
10.6056	0.072708
10.6106	0.0737397
10.6156	0.0747692
10.6206	0.0757963
10.6256	0.0768211
10.6306	0.0778436
10.6356	0.0788638
10.6406	0.0798816
10.6456	0.0808972
10.6507	0.0819104
10.6557	0.0829214
10.6607	0.0839301
10.6657	0.0849365
10.6707	0.0859406
10.6757	0.0869425
10.6807	0.0879421
10.6857	0.0889394
10.6907	0.0899345
10.6957	0.0909273
10.7007	0.0919179
10.7057	0.0929063
10.7107	0.0938924
10.7157	0.0948763
10.7207	0.0958579
10.7257	0.0968373
10.7307	0.0978146
10.7357	0.0987896
10.7407	0.0997624
10.7457	0.100733
10.75	0.101556
10.7508	0.101701
10.7558	0.102668
10.7608	0.103632
10.7658	0.104594
10.7708	0.105553
10.7758	0.106511
10.7808	0.107466
10.7858	0.108419
10.7908	0.10937
10.7958	0.110319
10.8008	0.111266
10.8058	0.11221
10.8108	0.113153
10.8158	0.114093
10.8208	0.115031
10.8258	0.115968
10.8308	0.116902
10.8358	0.117833
10.8408	0.118763
10.8458	0.119691
10.8509	0.120616
10.8559	0.12154
10.8609	0.122461
10.8659	0.12338
10.8709	0.124298
10.8759	0.125213
10.8809	0.126126
10.8859	0.127037
10.8909	0.127946
10.8959	0.128853
10.9009	0.129757
10.9059	0.13066
10.9109	0.131561
10.9159	0.13246
10.9209	0.133356
10.9259	0.134251
10.9309	0.135144
10.9359	0.136034
10.9409	0.136923
10.9459	0.137809
10.951	0.138694
10.956	0.139577
10.961	0.140457
10.966	0.141336
10.971	0.142212
10.976	0.143087
10.981	0.14396
10.986	0.14483
10.991	0.145699
10.996	0.146566
11	0.147258
11.001	0.14743
11.006	0.148293
11.011	0.149154
11.016	0.150013
11.021	0.15087
11.026	0.151725
11.031	0.152578
11.036	0.153429
11.041	0.154279
11.046	0.155126
11.0511	0.155971
11.0561	0.156815
11.0611	0.157656
11.0661	0.158496
11.0711	0.159334
11.0761	0.16017
11.0811	0.161004
11.0861	0.161836
11.0911	0.162666
11.0961	0.163495
11.1011	0.164321
11.1061	0.165146
11.1111	0.165969
11.1161	0.166789
11.1211	0.167608
11.1261	0.168426
11.1311	0.169241
11.1361	0.170055
11.1411	0.170866
11.1461	0.171676
11.1512	0.172484
11.1562	0.17329
11.1612	0.174095
11.1662	0.174897
11.1712	0.175698
11.1762	0.176497
11.1812	0.177294
11.1862	0.178089
11.1912	0.178883
11.1962	0.179674
11.2012	0.180464
11.2062	0.181252
11.2112	0.182039
11.2162	0.182823
11.2212	0.183606
11.2262	0.184387
11.2312	0.185166
11.2362	0.185944
11.2412	0.18672
11.2462	0.187493
11.25	0.188073
11.2513	0.188266
11.2563	0.189036
11.2613	0.189805
11.2663	0.190572
11.2713	0.191337
11.2763	0.192101
11.2813	0.192863
11.2863	0.193623
11.2913	0.194381
11.2963	0.195138
11.3013	0.195893
11.3063	0.196646
11.3113	0.197397
11.3163	0.198147
11.3213	0.198895
11.3263	0.199642
11.3313	0.200387
11.3363	0.20113
11.3413	0.201871
11.3463	0.202611
11.3514	0.203349
11.3564	0.204085
11.3614	0.20482
11.3664	0.205553
11.3714	0.206284
11.3764	0.207014
11.3814	0.207742
11.3864	0.208469
11.3914	0.209193
11.3964	0.209917
11.4014	0.210638
11.4064	0.211358
11.4114	0.212076
11.4164	0.212793
11.4214	0.213508
11.4264	0.214221
11.4314	0.214933
11.4364	0.215643
11.4414	0.216352
11.4464	0.217059
11.4515	0.217764
11.4565	0.218468
11.4615	0.21917
11.4665	0.219871
11.4715	0.22057
11.4765	0.221267
11.4815	0.221963
11.4865	0.222658
11.4915	0.22335
11.4965	0.224041
11.5	0.224524
11.5015	0.224731
11.5065	0.225419
11.5115	0.226106
11.5165	0.22679
11.5215	0.227474
11.5265	0.228156
11.5315	0.228836
11.5365	0.229515
11.5415	0.230192
11.5465	0.230868
11.5516	0.231542
11.5566	0.232214
11.5616	0.232885
11.5666	0.233555
11.5716	0.234223
11.5766	0.23489
11.5816	0.235555
11.5866	0.236218
11.5916	0.23688
11.5966	0.237541
11.6016	0.2382
11.6066	0.238858
11.6116	0.239514
11.6166	0.240168
11.6216	0.240821
11.6266	0.241473
11.6316	0.242123
11.6366	0.242772
11.6416	0.243419
11.6466	0.244065
11.6517	0.244709
11.6567	0.245352
11.6617	0.245994
11.6667	0.246633
11.6717	0.247272
11.6767	0.247909
11.6817	0.248545
11.6867	0.249179
11.6917	0.249812
11.6967	0.250443
11.7017	0.251073
11.7067	0.251701
11.7117	0.252328
11.7167	0.252954
11.7217	0.253578
11.7267	0.254201
11.7317	0.254822
11.7367	0.255442
11.7417	0.256061
11.7467	0.256678
11.75	0.257079
11.7518	0.257294
11.7568	0.257908
11.7618	0.258521
11.7668	0.259133
11.7718	0.259743
11.7768	0.260352
11.7818	0.26096
11.7868	0.261566
11.7918	0.26217
11.7968	0.262774
11.8018	0.263376
11.8068	0.263976
11.8118	0.264576
11.8168	0.265174
11.8218	0.26577
11.8268	0.266365
11.8318	0.266959
11.8368	0.267552
11.8418	0.268143
11.8468	0.268733
11.8519	0.269322
11.8569	0.269909
11.8619	0.270495
11.8669	0.271079
11.8719	0.271662
11.8769	0.272244
11.8819	0.272825
11.8869	0.273404
11.8919	0.273982
11.8969	0.274559
11.9019	0.275134
11.9069	0.275708
11.9119	0.276281
11.9169	0.276852
11.9219	0.277423
11.9269	0.277992
11.9319	0.278559
11.9369	0.279125
11.9419	0.27969
11.9469	0.280254
11.952	0.280817
11.957	0.281378
11.962	0.281938
11.967	0.282497
11.972	0.283054
11.977	0.28361
11.982	0.284165
11.987	0.284719
11.992	0.285271
11.997	0.285822
12	0.286152
12.002	0.286372
12.007	0.286921
12.012	0.287468
12.017	0.288014
12.022	0.288559
12.027	0.289103
12.032	0.289645
12.037	0.290187
12.042	0.290727
12.047	0.291266
12.0521	0.291803
12.0571	0.292339
12.0621	0.292875
12.0671	0.293409
12.0721	0.293941
12.0771	0.294473
12.0821	0.295003
12.0871	0.295532
12.0921	0.29606
12.0971	0.296587
12.1021	0.297113
12.1071	0.297637
12.1121	0.29816
12.1171	0.298682
12.1221	0.299203
12.1271	0.299723
12.1321	0.300241
12.1371	0.300758
12.1421	0.301274
12.1471	0.301789
12.1522	0.302303
12.1572	0.302816
12.1622	0.303327
12.1672	0.303838
12.1722	0.304347
12.1772	0.304855
12.1822	0.305362
12.1872	0.305867
12.1922	0.306372
12.1972	0.306875
12.2022	0.307378
12.2072	0.307879
12.2122	0.308379
12.2172	0.308878
12.2222	0.309375
12.2272	0.309872
12.2322	0.310368
12.2372	0.310862
12.2422	0.311355
12.2472	0.311847
12.25	0.312118
12.2523	0.312338
12.2573	0.312828
12.2623	0.313317
12.2673	0.313805
12.2723	0.314292
12.2773	0.314777
12.2823	0.315261
12.2873	0.315745
12.2923	0.316227
12.2973	0.316708
12.3023	0.317188
12.3073	0.317667
12.3123	0.318145
12.3173	0.318622
12.3223	0.319098
12.3273	0.319572
12.3323	0.320046
12.3373	0.320518
12.3423	0.32099
12.3473	0.32146
12.3524	0.321929
12.3574	0.322398
12.3624	0.322865
12.3674	0.323331
12.3724	0.323796
12.3774	0.32426
12.3824	0.324723
12.3874	0.325185
12.3924	0.325646
12.3974	0.326106
12.4024	0.326565
12.4074	0.327022
12.4124	0.327479
12.4174	0.327935
12.4224	0.328389
12.4274	0.328843
12.4324	0.329296
12.4374	0.329747
12.4424	0.330198
12.4474	0.330647
12.4525	0.331096
12.4575	0.331544
12.4625	0.33199
12.4675	0.332436
12.4725	0.33288
12.4775	0.333324
12.4825	0.333766
12.4875	0.334207
12.4925	0.334648
12.4975	0.335087
12.5	0.335307
12.5025	0.335526
12.5075	0.335963
12.5125	0.3364
12.5175	0.336836
12.5225	0.33727
12.5275	0.337704
12.5325	0.338136
12.5375	0.338568
12.5425	0.338998
12.5475	0.339428
12.5526	0.339857
12.5576	0.340284
12.5626	0.340711
12.5676	0.341137
12.5726	0.341562
12.5776	0.341986
12.5826	0.342409
12.5876	0.342831
12.5926	0.343252
12.5976	0.343672
12.6026	0.344091
12.6076	0.344509
12.6126	0.344926
12.6176	0.345342
12.6226	0.345758
12.6276	0.346172
12.6326	0.346585
12.6376	0.346998
12.6426	0.347409
12.6476	0.34782
12.6527	0.34823
12.6577	0.348639
12.6627	0.349046
12.6677	0.349453
12.6727	0.349859
12.6777	0.350264
12.6827	0.350669
12.6877	0.351072
12.6927	0.351474
12.6977	0.351876
12.7027	0.352276
12.7077	0.352676
12.7127	0.353075
12.7177	0.353472
12.7227	0.353869
12.7277	0.354265
12.7327	0.35466
12.7377	0.355055
12.7427	0.355448
12.7477	0.35584
12.75	0.356017
12.7528	0.356232
12.7578	0.356623
12.7628	0.357013
12.7678	0.357401
12.7728	0.35779
12.7778	0.358177
12.7828	0.358563
12.7878	0.358948
12.7928	0.359333
12.7978	0.359717
12.8028	0.360099
12.8078	0.360481
12.8128	0.360862
12.8178	0.361243
12.8228	0.361622
12.8278	0.362
12.8328	0.362378
12.8378	0.362755
12.8428	0.363131
12.8478	0.363506
12.8529	0.36388
12.8579	0.364254
12.8629	0.364626
12.8679	0.364998
12.8729	0.365369
12.8779	0.365739
12.8829	0.366108
12.8879	0.366476
12.8929	0.366844
12.8979	0.36721
12.9029	0.367576
12.9079	0.367941
12.9129	0.368306
12.9179	0.368669
12.9229	0.369032
12.9279	0.369393
12.9329	0.369754
12.9379	0.370114
12.9429	0.370474
12.9479	0.370832
12.953	0.37119
12.958	0.371547
12.963	0.371903
12.968	0.372258
12.973	0.372612
12.978	0.372966
12.983	0.373319
12.988	0.373671
12.993	0.374022
12.998	0.374373
13	0.374513
13.003	0.374722
13.008	0.375071
13.013	0.375419
13.018	0.375767
13.023	0.376113
13.028	0.376459
13.033	0.376804
13.038	0.377148
13.043	0.377491
13.048	0.377834
13.0531	0.378176
13.0581	0.378517
13.0631	0.378857
13.0681	0.379197
13.0731	0.379535
13.0781	0.379873
13.0831	0.380211
13.0881	0.380547
13.0931	0.380883
13.0981	0.381218
13.1031	0.381552
13.1081	0.381885
13.1131	0.382218
13.1181	0.38255
13.1231	0.382881
13.1281	0.383212
13.1331	0.383541
13.1381	0.38387
13.1431	0.384198
13.1481	0.384526
13.1532	0.384853
13.1582	0.385179
13.1632	0.385504
13.1682	0.385828
13.1732	0.386152
13.1782	0.386475
13.1832	0.386797
13.1882	0.387119
13.1932	0.38744
13.1982	0.38776
13.2032	0.388079
13.2082	0.388398
13.2132	0.388716
13.2182	0.389033
13.2232	0.38935
13.2282	0.389665
13.2332	0.389981
13.2382	0.390295
13.2432	0.390609
13.2482	0.390922
13.25	0.391031
13.2533	0.391234
13.2583	0.391545
13.2633	0.391856
13.2683	0.392166
13.2733	0.392476
13.2783	0.392784
13.2833	0.393092
13.2883	0.3934
13.2933	0.393706
13.2983	0.394012
13.3033	0.394318
13.3083	0.394622
13.3133	0.394926
13.3183	0.395229
13.3233	0.395532
13.3283	0.395834
13.3333	0.396135
13.3383	0.396435
13.3433	0.396735
13.3483	0.397034
13.3534	0.397333
13.3584	0.39763
13.3634	0.397927
13.3684	0.398224
13.3734	0.398519
13.3784	0.398815
13.3834	0.399109
13.3884	0.399403
13.3934	0.399696
13.3984	0.399988
13.4034	0.40028
13.4084	0.400571
13.4134	0.400861
13.4184	0.401151
13.4234	0.40144
13.4284	0.401729
13.4334	0.402017
13.4384	0.402304
13.4434	0.40259
13.4484	0.402876
13.4535	0.403161
13.4585	0.403446
13.4635	0.40373
13.4685	0.404013
13.4735	0.404296
13.4785	0.404578
13.4835	0.404859
13.4885	0.40514
13.4935	0.40542
13.4985	0.405699
13.5	0.405783
13.5035	0.405978
13.5085	0.406256
13.5135	0.406534
13.5185	0.406811
13.5235	0.407087
13.5285	0.407363
13.5335	0.407638
13.5385	0.407912
13.5435	0.408186
13.5485	0.40846
13.5536	0.408732
13.5586	0.409004
13.5636	0.409275
13.5686	0.409546
13.5736	0.409816
13.5786	0.410086
13.5836	0.410355
13.5886	0.410623
13.5936	0.410891
13.5986	0.411158
13.6036	0.411424
13.6086	0.41169
13.6136	0.411956
13.6186	0.41222
13.6236	0.412484
13.6286	0.412748
13.6336	0.413011
13.6386	0.413273
13.6436	0.413535
13.6486	0.413796
13.6537	0.414056
13.6587	0.414316
13.6637	0.414576
13.6687	0.414834
13.6737	0.415093
13.6787	0.41535
13.6837	0.415607
13.6887	0.415864
13.6937	0.416119
13.6987	0.416375
13.7037	0.416629
13.7087	0.416883
13.7137	0.417137
13.7187	0.41739
13.7237	0.417642
13.7287	0.417894
13.7337	0.418145
13.7387	0.418396
13.7437	0.418646
13.7487	0.418896
13.75	0.418958
13.7538	0.419145
13.7588	0.419393
13.7638	0.419641
13.7688	0.419888
13.7738	0.420135
13.7788	0.420381
13.7838	0.420627
13.7888	0.420872
13.7938	0.421117
13.7988	0.421361
13.8038	0.421604
13.8088	0.421847
13.8138	0.422089
13.8188	0.422331
13.8238	0.422572
13.8288	0.422813
13.8338	0.423053
13.8388	0.423293
13.8438	0.423532
13.8488	0.42377
13.8539	0.424008
13.8589	0.424246
13.8639	0.424482
13.8689	0.424719
13.8739	0.424955
13.8789	0.42519
13.8839	0.425425
13.8889	0.425659
13.8939	0.425893
13.8989	0.426126
13.9039	0.426358
13.9089	0.426591
13.9139	0.426822
13.9189	0.427053
13.9239	0.427284
13.9289	0.427514
13.9339	0.427743
13.9389	0.427972
13.9439	0.428201
13.9489	0.428429
13.954	0.428656
13.959	0.428883
13.964	0.429109
13.969	0.429335
13.974	0.429561
13.979	0.429786
13.984	0.43001
13.989	0.430234
13.994	0.430457
13.999	0.43068
14	0.430725
14.004	0.430902
14.009	0.431124
14.014	0.431346
14.019	0.431566
14.024	0.431787
14.029	0.432007
14.034	0.432226
14.039	0.432445
14.044	0.432663
14.049	0.432881
14.0541	0.433098
14.0591	0.433315
14.0641	0.433532
14.0691	0.433748
14.0741	0.433963
14.0791	0.434178
14.0841	0.434392
14.0891	0.434606
14.0941	0.43482
14.0991	0.435033
14.1041	0.435245
14.1091	0.435457
14.1141	0.435669
14.1191	0.43588
14.1241	0.43609
14.1291	0.436301
14.1341	0.43651
14.1391	0.436719
14.1441	0.436928
14.1491	0.437136
14.1542	0.437344
14.1592	0.437551
14.1642	0.437758
14.1692	0.437964
14.1742	0.43817
14.1792	0.438376
14.1842	0.438581
14.1892	0.438785
14.1942	0.438989
14.1992	0.439193
14.2042	0.439396
14.2092	0.439598
14.2142	0.439801
14.2192	0.440002
14.2242	0.440204
14.2292	0.440404
14.2342	0.440605
14.2392	0.440805
14.2442	0.441004
14.2492	0.441203
14.25	0.441233
14.2543	0.441402
14.2593	0.4416
14.2643	0.441797
14.2693	0.441995
14.2743	0.442191
14.2793	0.442388
14.2843	0.442584
14.2893	0.442779
14.2943	0.442974
14.2993	0.443169
14.3043	0.443363
14.3093	0.443556
14.3143	0.44375
14.3193	0.443942
14.3243	0.444135
14.3293	0.444327
14.3343	0.444518
14.3393	0.444709
14.3443	0.4449
14.3493	0.44509
14.3544	0.44528
14.3594	0.445469
14.3644	0.445658
14.3694	0.445847
14.3744	0.446035
14.3794	0.446222
14.3844	0.446409
14.3894	0.446596
14.3944	0.446783
14.3994	0.446968
14.4044	0.447154
14.4094	0.447339
14.4144	0.447524
14.4194	0.447708
14.4244	0.447892
14.4294	0.448075
14.4344	0.448258
14.4394	0.448441
14.4444	0.448623
14.4494	0.448805
14.4545	0.448986
14.4595	0.449167
14.4645	0.449348
14.4695	0.449528
14.4745	0.449708
14.4795	0.449887
14.4845	0.450066
14.4895	0.450244
14.4945	0.450422
14.4995	0.4506
14.5	0.450618
14.5045	0.450777
14.5095	0.450954
14.5145	0.451131
14.5195	0.451307
14.5245	0.451483
14.5295	0.451658
14.5345	0.451833
14.5395	0.452007
14.5445	0.452181
14.5495	0.452355
14.5546	0.452529
14.5596	0.452702
14.5646	0.452874
14.5696	0.453046
14.5746	0.453218
14.5796	0.453389
14.5846	0.45356
14.5896	0.453731
14.5946	0.453901
14.5996	0.454071
14.6046	0.45424
14.6096	0.45441
14.6146	0.454578
14.6196	0.454747
14.6246	0.454914
14.6296	0.455082
14.6346	0.455249
14.6396	0.455416
14.6446	0.455582
14.6496	0.455748
14.6547	0.455914
14.6597	0.456079
14.6647	0.456244
14.6697	0.456409
14.6747	0.456573
14.6797	0.456737
14.6847	0.4569
14.6897	0.457063
14.6947	0.457226
14.6997	0.457388
14.7047	0.45755
14.7097	0.457712
14.7147	0.457873
14.7197	0.458034
14.7247	0.458194
14.7297	0.458355
14.7347	0.458514
14.7397	0.458674
14.7447	0.458833
14.7497	0.458991
14.75	0.458999
14.7548	0.45915
14.7598	0.459308
14.7648	0.459465
14.7698	0.459623
14.7748	0.45978
14.7798	0.459936
14.7848	0.460092
14.7898	0.460248
14.7948	0.460404
14.7998	0.460559
14.8048	0.460714
14.8098	0.460868
14.8148	0.461022
14.8198	0.461176
14.8248	0.461329
14.8298	0.461482
14.8348	0.461635
14.8398	0.461787
14.8448	0.461939
14.8498	0.462091
14.8549	0.462242
14.8599	0.462393
14.8649	0.462544
14.8699	0.462694
14.8749	0.462844
14.8799	0.462994
14.8849	0.463143
14.8899	0.463292
14.8949	0.463441
14.8999	0.463589
15	0.466485

## Sheet: FitNLCurve23
Independent Variable	ExpGro1 Fit of Sheet1 H
Fitted Curves Plot	Fitted Curves Plot
15	-0.0481413
15.005	-0.0465304
15.01	-0.0449259
15.015	-0.0433277
15.02	-0.0417358
15.025	-0.0401503
15.03	-0.038571
15.035	-0.0369979
15.04	-0.0354311
15.045	-0.0338705
15.0501	-0.032316
15.0551	-0.0307678
15.0601	-0.0292256
15.0651	-0.0276895
15.0701	-0.0261595
15.0751	-0.0246356
15.0801	-0.0231177
15.0851	-0.0216058
15.0901	-0.0200998
15.0951	-0.0185999
15.1001	-0.0171058
15.1051	-0.0156177
15.1101	-0.0141355
15.1151	-0.0126591
15.1201	-0.0111886
15.1251	-0.00972386
15.1301	-0.00826495
15.1351	-0.0068118
15.1401	-0.0053644
15.1451	-0.00392273
15.1502	-0.00248677
15.1552	-0.00105648
15.1602	0.000368149
15.1652	0.00178714
15.1702	0.00320052
15.1752	0.00460831
15.1802	0.00601052
15.1852	0.00740719
15.1902	0.00879834
15.1952	0.010184
15.2002	0.0115641
15.2052	0.0129388
15.2102	0.0143081
15.2152	0.0156719
15.2202	0.0170304
15.2252	0.0183835
15.2302	0.0197312
15.2352	0.0210736
15.2402	0.0224106
15.2452	0.0237424
15.25	0.0250028
15.2503	0.025069
15.2553	0.0263902
15.2603	0.0277063
15.2653	0.0290171
15.2703	0.0303228
15.2753	0.0316232
15.2803	0.0329186
15.2853	0.0342088
15.2903	0.0354939
15.2953	0.0367739
15.3003	0.0380489
15.3053	0.0393188
15.3103	0.0405837
15.3153	0.0418436
15.3203	0.0430985
15.3253	0.0443485
15.3303	0.0455935
15.3353	0.0468335
15.3403	0.0480687
15.3453	0.049299
15.3504	0.0505244
15.3554	0.051745
15.3604	0.0529607
15.3654	0.0541716
15.3704	0.0553778
15.3754	0.0565791
15.3804	0.0577757
15.3854	0.0589676
15.3904	0.0601548
15.3954	0.0613372
15.4004	0.062515
15.4054	0.0636882
15.4104	0.0648566
15.4154	0.0660205
15.4204	0.0671798
15.4254	0.0683344
15.4304	0.0694846
15.4354	0.0706301
15.4404	0.0717711
15.4454	0.0729076
15.4505	0.0740397
15.4555	0.0751672
15.4605	0.0762903
15.4655	0.0774089
15.4705	0.0785231
15.4755	0.0796329
15.4805	0.0807383
15.4855	0.0818393
15.4905	0.082936
15.4955	0.0840284
15.5	0.0850078
15.5005	0.0851164
15.5055	0.0862001
15.5105	0.0872795
15.5155	0.0883547
15.5205	0.0894256
15.5255	0.0904922
15.5305	0.0915547
15.5355	0.0926129
15.5405	0.093667
15.5455	0.0947169
15.5506	0.0957626
15.5556	0.0968042
15.5606	0.0978417
15.5656	0.098875
15.5706	0.0999043
15.5756	0.10093
15.5806	0.101951
15.5856	0.102968
15.5906	0.103981
15.5956	0.10499
15.6006	0.105995
15.6056	0.106996
15.6106	0.107993
15.6156	0.108987
15.6206	0.109976
15.6256	0.110961
15.6306	0.111943
15.6356	0.11292
15.6406	0.113894
15.6456	0.114864
15.6507	0.11583
15.6557	0.116792
15.6607	0.11775
15.6657	0.118705
15.6707	0.119656
15.6757	0.120603
15.6807	0.121546
15.6857	0.122486
15.6907	0.123422
15.6957	0.124354
15.7007	0.125282
15.7057	0.126207
15.7107	0.127128
15.7157	0.128046
15.7207	0.12896
15.7257	0.12987
15.7307	0.130777
15.7357	0.13168
15.7407	0.132579
15.7457	0.133475
15.75	0.134234
15.7508	0.134368
15.7558	0.135256
15.7608	0.136142
15.7658	0.137024
15.7708	0.137902
15.7758	0.138777
15.7808	0.139648
15.7858	0.140516
15.7908	0.141381
15.7958	0.142242
15.8008	0.1431
15.8058	0.143954
15.8108	0.144805
15.8158	0.145652
15.8208	0.146497
15.8258	0.147338
15.8308	0.148175
15.8358	0.149009
15.8408	0.14984
15.8458	0.150668
15.8509	0.151492
15.8559	0.152313
15.8609	0.153131
15.8659	0.153946
15.8709	0.154757
15.8759	0.155566
15.8809	0.156371
15.8859	0.157172
15.8909	0.157971
15.8959	0.158767
15.9009	0.159559
15.9059	0.160348
15.9109	0.161134
15.9159	0.161917
15.9209	0.162697
15.9259	0.163474
15.9309	0.164248
15.9359	0.165018
15.9409	0.165786
15.9459	0.16655
15.951	0.167312
15.956	0.16807
15.961	0.168826
15.966	0.169579
15.971	0.170328
15.976	0.171075
15.981	0.171818
15.986	0.172559
15.991	0.173297
15.996	0.174032
16	0.174617
16.001	0.174764
16.006	0.175493
16.011	0.176219
16.016	0.176942
16.021	0.177663
16.026	0.17838
16.031	0.179095
16.036	0.179807
16.041	0.180516
16.046	0.181222
16.0511	0.181926
16.0561	0.182626
16.0611	0.183324
16.0661	0.18402
16.0711	0.184712
16.0761	0.185402
16.0811	0.186089
16.0861	0.186773
16.0911	0.187454
16.0961	0.188133
16.1011	0.188809
16.1061	0.189483
16.1111	0.190154
16.1161	0.190822
16.1211	0.191487
16.1261	0.19215
16.1311	0.192811
16.1361	0.193468
16.1411	0.194123
16.1461	0.194776
16.1512	0.195426
16.1562	0.196073
16.1612	0.196718
16.1662	0.19736
16.1712	0.198
16.1762	0.198637
16.1812	0.199271
16.1862	0.199903
16.1912	0.200533
16.1962	0.20116
16.2012	0.201785
16.2062	0.202407
16.2112	0.203027
16.2162	0.203644
16.2212	0.204259
16.2262	0.204871
16.2312	0.205481
16.2362	0.206088
16.2412	0.206694
16.2462	0.207296
16.25	0.207747
16.2513	0.207897
16.2563	0.208495
16.2613	0.20909
16.2663	0.209684
16.2713	0.210274
16.2763	0.210863
16.2813	0.211449
16.2863	0.212033
16.2913	0.212615
16.2963	0.213194
16.3013	0.213771
16.3063	0.214346
16.3113	0.214918
16.3163	0.215488
16.3213	0.216056
16.3263	0.216622
16.3313	0.217186
16.3363	0.217747
16.3413	0.218306
16.3463	0.218863
16.3514	0.219417
16.3564	0.21997
16.3614	0.22052
16.3664	0.221068
16.3714	0.221614
16.3764	0.222157
16.3814	0.222699
16.3864	0.223238
16.3914	0.223776
16.3964	0.224311
16.4014	0.224844
16.4064	0.225375
16.4114	0.225904
16.4164	0.22643
16.4214	0.226955
16.4264	0.227478
16.4314	0.227998
16.4364	0.228517
16.4414	0.229033
16.4464	0.229547
16.4515	0.23006
16.4565	0.23057
16.4615	0.231078
16.4665	0.231584
16.4715	0.232089
16.4765	0.232591
16.4815	0.233091
16.4865	0.23359
16.4915	0.234086
16.4965	0.23458
16.5	0.234925
16.5015	0.235073
16.5065	0.235563
16.5115	0.236052
16.5165	0.236538
16.5215	0.237023
16.5265	0.237506
16.5315	0.237986
16.5365	0.238465
16.5415	0.238942
16.5465	0.239418
16.5516	0.239891
16.5566	0.240362
16.5616	0.240832
16.5666	0.241299
16.5716	0.241765
16.5766	0.242229
16.5816	0.242691
16.5866	0.243152
16.5916	0.24361
16.5966	0.244067
16.6016	0.244522
16.6066	0.244975
16.6116	0.245426
16.6166	0.245876
16.6216	0.246323
16.6266	0.246769
16.6316	0.247213
16.6366	0.247656
16.6416	0.248097
16.6466	0.248536
16.6517	0.248973
16.6567	0.249408
16.6617	0.249842
16.6667	0.250274
16.6717	0.250704
16.6767	0.251133
16.6817	0.25156
16.6867	0.251985
16.6917	0.252409
16.6967	0.25283
16.7017	0.253251
16.7067	0.253669
16.7117	0.254086
16.7167	0.254501
16.7217	0.254915
16.7267	0.255327
16.7317	0.255737
16.7367	0.256146
16.7417	0.256553
16.7467	0.256959
16.75	0.257221
16.7518	0.257362
16.7568	0.257765
16.7618	0.258165
16.7668	0.258564
16.7718	0.258962
16.7768	0.259358
16.7818	0.259752
16.7868	0.260145
16.7918	0.260536
16.7968	0.260926
16.8018	0.261314
16.8068	0.261701
16.8118	0.262086
16.8168	0.26247
16.8218	0.262852
16.8268	0.263232
16.8318	0.263611
16.8368	0.263989
16.8418	0.264365
16.8468	0.26474
16.8519	0.265113
16.8569	0.265484
16.8619	0.265854
16.8669	0.266223
16.8719	0.26659
16.8769	0.266956
16.8819	0.26732
16.8869	0.267683
16.8919	0.268045
16.8969	0.268405
16.9019	0.268763
16.9069	0.269121
16.9119	0.269476
16.9169	0.269831
16.9219	0.270184
16.9269	0.270535
16.9319	0.270885
16.9369	0.271234
16.9419	0.271582
16.9469	0.271928
16.952	0.272272
16.957	0.272615
16.962	0.272957
16.967	0.273298
16.972	0.273637
16.977	0.273975
16.982	0.274312
16.987	0.274647
16.992	0.274981
16.997	0.275313
17	0.275512
17.002	0.275645
17.007	0.275975
17.012	0.276303
17.017	0.276631
17.022	0.276957
17.027	0.277281
17.032	0.277605
17.037	0.277927
17.042	0.278248
17.047	0.278568
17.0521	0.278886
17.0571	0.279203
17.0621	0.279519
17.0671	0.279834
17.0721	0.280147
17.0771	0.280459
17.0821	0.28077
17.0871	0.28108
17.0921	0.281388
17.0971	0.281695
17.1021	0.282001
17.1071	0.282306
17.1121	0.28261
17.1171	0.282912
17.1221	0.283213
17.1271	0.283513
17.1321	0.283812
17.1371	0.28411
17.1421	0.284406
17.1471	0.284702
17.1522	0.284996
17.1572	0.285289
17.1622	0.285581
17.1672	0.285871
17.1722	0.286161
17.1772	0.286449
17.1822	0.286736
17.1872	0.287022
17.1922	0.287307
17.1972	0.287591
17.2022	0.287874
17.2072	0.288155
17.2122	0.288436
17.2172	0.288715
17.2222	0.288993
17.2272	0.28927
17.2322	0.289547
17.2372	0.289821
17.2422	0.290095
17.2472	0.290368
17.25	0.290518
17.2523	0.29064
17.2573	0.29091
17.2623	0.29118
17.2673	0.291448
17.2723	0.291716
17.2773	0.291982
17.2823	0.292248
17.2873	0.292512
17.2923	0.292775
17.2973	0.293037
17.3023	0.293298
17.3073	0.293559
17.3123	0.293818
17.3173	0.294076
17.3223	0.294333
17.3273	0.294589
17.3323	0.294844
17.3373	0.295098
17.3423	0.295351
17.3473	0.295603
17.3524	0.295854
17.3574	0.296104
17.3624	0.296353
17.3674	0.296601
17.3724	0.296848
17.3774	0.297094
17.3824	0.297339
17.3874	0.297583
17.3924	0.297826
17.3974	0.298068
17.4024	0.29831
17.4074	0.29855
17.4124	0.298789
17.4174	0.299028
17.4224	0.299265
17.4274	0.299502
17.4324	0.299737
17.4374	0.299972
17.4424	0.300205
17.4474	0.300438
17.4525	0.30067
17.4575	0.300901
17.4625	0.301131
17.4675	0.30136
17.4725	0.301588
17.4775	0.301816
17.4825	0.302042
17.4875	0.302268
17.4925	0.302492
17.4975	0.302716
17.5	0.302828
17.5025	0.302939
17.5075	0.303161
17.5125	0.303382
17.5175	0.303602
17.5225	0.303822
17.5275	0.30404
17.5325	0.304258
17.5375	0.304474
17.5425	0.30469
17.5475	0.304905
17.5526	0.30512
17.5576	0.305333
17.5626	0.305545
17.5676	0.305757
17.5726	0.305968
17.5776	0.306178
17.5826	0.306387
17.5876	0.306595
17.5926	0.306803
17.5976	0.307009
17.6026	0.307215
17.6076	0.30742
17.6126	0.307625
17.6176	0.307828
17.6226	0.308031
17.6276	0.308233
17.6326	0.308434
17.6376	0.308634
17.6426	0.308833
17.6476	0.309032
17.6527	0.30923
17.6577	0.309427
17.6627	0.309623
17.6677	0.309819
17.6727	0.310013
17.6777	0.310207
17.6827	0.310401
17.6877	0.310593
17.6927	0.310785
17.6977	0.310976
17.7027	0.311166
17.7077	0.311355
17.7127	0.311544
17.7177	0.311732
17.7227	0.311919
17.7277	0.312105
17.7327	0.312291
17.7377	0.312476
17.7427	0.31266
17.7477	0.312844
17.75	0.312926
17.7528	0.313027
17.7578	0.313209
17.7628	0.31339
17.7678	0.313571
17.7728	0.313751
17.7778	0.31393
17.7828	0.314108
17.7878	0.314286
17.7928	0.314463
17.7978	0.31464
17.8028	0.314815
17.8078	0.31499
17.8128	0.315165
17.8178	0.315338
17.8228	0.315511
17.8278	0.315683
17.8328	0.315855
17.8378	0.316026
17.8428	0.316196
17.8478	0.316365
17.8529	0.316534
17.8579	0.316702
17.8629	0.31687
17.8679	0.317037
17.8729	0.317203
17.8779	0.317369
17.8829	0.317533
17.8879	0.317698
17.8929	0.317861
17.8979	0.318024
17.9029	0.318186
17.9079	0.318348
17.9129	0.318509
17.9179	0.31867
17.9229	0.318829
17.9279	0.318988
17.9329	0.319147
17.9379	0.319305
17.9429	0.319462
17.9479	0.319618
17.953	0.319774
17.958	0.31993
17.963	0.320085
17.968	0.320239
17.973	0.320392
17.978	0.320545
17.983	0.320697
17.988	0.320849
17.993	0.321
17.998	0.321151
18	0.321211
18.003	0.321301
18.008	0.32145
18.013	0.321599
18.018	0.321747
18.023	0.321895
18.028	0.322042
18.033	0.322188
18.038	0.322334
18.043	0.322479
18.048	0.322624
18.0531	0.322768
18.0581	0.322911
18.0631	0.323054
18.0681	0.323197
18.0731	0.323338
18.0781	0.32348
18.0831	0.32362
18.0881	0.323761
18.0931	0.3239
18.0981	0.324039
18.1031	0.324178
18.1081	0.324316
18.1131	0.324453
18.1181	0.32459
18.1231	0.324726
18.1281	0.324862
18.1331	0.324997
18.1381	0.325132
18.1431	0.325266
18.1481	0.3254
18.1532	0.325533
18.1582	0.325665
18.1632	0.325797
18.1682	0.325929
18.1732	0.32606
18.1782	0.326191
18.1832	0.326321
18.1882	0.32645
18.1932	0.326579
18.1982	0.326707
18.2032	0.326835
18.2082	0.326963
18.2132	0.32709
18.2182	0.327216
18.2232	0.327342
18.2282	0.327467
18.2332	0.327592
18.2382	0.327717
18.2432	0.327841
18.2482	0.327964
18.25	0.328007
18.2533	0.328087
18.2583	0.32821
18.2633	0.328332
18.2683	0.328453
18.2733	0.328574
18.2783	0.328695
18.2833	0.328815
18.2883	0.328934
18.2933	0.329054
18.2983	0.329172
18.3033	0.32929
18.3083	0.329408
18.3133	0.329525
18.3183	0.329642
18.3233	0.329758
18.3283	0.329874
18.3333	0.32999
18.3383	0.330105
18.3433	0.330219
18.3483	0.330333
18.3534	0.330447
18.3584	0.33056
18.3634	0.330673
18.3684	0.330785
18.3734	0.330897
18.3784	0.331008
18.3834	0.331119
18.3884	0.33123
18.3934	0.33134
18.3984	0.331449
18.4034	0.331558
18.4084	0.331667
18.4134	0.331775
18.4184	0.331883
18.4234	0.331991
18.4284	0.332098
18.4334	0.332204
18.4384	0.332311
18.4434	0.332416
18.4484	0.332522
18.4535	0.332627
18.4585	0.332731
18.4635	0.332835
18.4685	0.332939
18.4735	0.333042
18.4785	0.333145
18.4835	0.333248
18.4885	0.33335
18.4935	0.333451
18.4985	0.333553
18.5	0.333583
18.5035	0.333653
18.5085	0.333754
18.5135	0.333854
18.5185	0.333954
18.5235	0.334053
18.5285	0.334152
18.5335	0.33425
18.5385	0.334348
18.5435	0.334446
18.5485	0.334543
18.5536	0.33464
18.5586	0.334737
18.5636	0.334833
18.5686	0.334929
18.5736	0.335024
18.5786	0.335119
18.5836	0.335214
18.5886	0.335308
18.5936	0.335402
18.5986	0.335496
18.6036	0.335589
18.6086	0.335682
18.6136	0.335774
18.6186	0.335866
18.6236	0.335958
18.6286	0.336049
18.6336	0.33614
18.6386	0.336231
18.6436	0.336321
18.6486	0.336411
18.6537	0.336501
18.6587	0.33659
18.6637	0.336679
18.6687	0.336767
18.6737	0.336855
18.6787	0.336943
18.6837	0.33703
18.6887	0.337118
18.6937	0.337204
18.6987	0.337291
18.7037	0.337377
18.7087	0.337462
18.7137	0.337548
18.7187	0.337633
18.7237	0.337718
18.7287	0.337802
18.7337	0.337886
18.7387	0.33797
18.7437	0.338053
18.7487	0.338136
18.75	0.338157
18.7538	0.338219
18.7588	0.338301
18.7638	0.338383
18.7688	0.338465
18.7738	0.338547
18.7788	0.338628
18.7838	0.338708
18.7888	0.338789
18.7938	0.338869
18.7988	0.338949
18.8038	0.339028
18.8088	0.339108
18.8138	0.339186
18.8188	0.339265
18.8238	0.339343
18.8288	0.339421
18.8338	0.339499
18.8388	0.339576
18.8438	0.339653
18.8488	0.33973
18.8539	0.339806
18.8589	0.339882
18.8639	0.339958
18.8689	0.340034
18.8739	0.340109
18.8789	0.340184
18.8839	0.340259
18.8889	0.340333
18.8939	0.340407
18.8989	0.340481
18.9039	0.340554
18.9089	0.340627
18.9139	0.3407
18.9189	0.340773
18.9239	0.340845
18.9289	0.340917
18.9339	0.340989
18.9389	0.34106
18.9439	0.341131
18.9489	0.341202
18.954	0.341273
18.959	0.341343
18.964	0.341413
18.969	0.341483
18.974	0.341552
18.979	0.341622
18.984	0.341691
18.989	0.341759
18.994	0.341828
18.999	0.341896
19	0.341909
19.004	0.341964
19.009	0.342031
19.014	0.342098
19.019	0.342165
19.024	0.342232
19.029	0.342299
19.034	0.342365
19.039	0.342431
19.044	0.342497
19.049	0.342562
19.0541	0.342627
19.0591	0.342692
19.0641	0.342757
19.0691	0.342822
19.0741	0.342886
19.0791	0.34295
19.0841	0.343013
19.0891	0.343077
19.0941	0.34314
19.0991	0.343203
19.1041	0.343266
19.1091	0.343328
19.1141	0.34339
19.1191	0.343452
19.1241	0.343514
19.1291	0.343575
19.1341	0.343636
19.1391	0.343697
19.1441	0.343758
19.1491	0.343819
19.1542	0.343879
19.1592	0.343939
19.1642	0.343999
19.1692	0.344058
19.1742	0.344117
19.1792	0.344177
19.1842	0.344235
19.1892	0.344294
19.1942	0.344352
19.1992	0.34441
19.2042	0.344468
19.2092	0.344526
19.2142	0.344583
19.2192	0.344641
19.2242	0.344698
19.2292	0.344754
19.2342	0.344811
19.2392	0.344867
19.2442	0.344923
19.2492	0.344979
19.25	0.344988
19.2543	0.345035
19.2593	0.34509
19.2643	0.345146
19.2693	0.345201
19.2743	0.345255
19.2793	0.34531
19.2843	0.345364
19.2893	0.345418
19.2943	0.345472
19.2993	0.345526
19.3043	0.345579
19.3093	0.345633
19.3143	0.345686
19.3193	0.345739
19.3243	0.345791
19.3293	0.345844
19.3343	0.345896
19.3393	0.345948
19.3443	0.346
19.3493	0.346051
19.3544	0.346103
19.3594	0.346154
19.3644	0.346205
19.3694	0.346256
19.3744	0.346306
19.3794	0.346357
19.3844	0.346407
19.3894	0.346457
19.3944	0.346507
19.3994	0.346556
19.4044	0.346606
19.4094	0.346655
19.4144	0.346704
19.4194	0.346753
19.4244	0.346802
19.4294	0.34685
19.4344	0.346898
19.4394	0.346946
19.4444	0.346994
19.4494	0.347042
19.4545	0.347089
19.4595	0.347137
19.4645	0.347184
19.4695	0.347231
19.4745	0.347277
19.4795	0.347324
19.4845	0.34737
19.4895	0.347417
19.4945	0.347463
19.4995	0.347508
19.5	0.347513
19.5045	0.347554
19.5095	0.3476
19.5145	0.347645
19.5195	0.34769
19.5245	0.347735
19.5295	0.34778
19.5345	0.347824
19.5395	0.347869
19.5445	0.347913
19.5495	0.347957
19.5546	0.348001
19.5596	0.348044
19.5646	0.348088
19.5696	0.348131
19.5746	0.348174
19.5796	0.348217
19.5846	0.34826
19.5896	0.348303
19.5946	0.348345
19.5996	0.348388
19.6046	0.34843
19.6096	0.348472
19.6146	0.348514
19.6196	0.348555
19.6246	0.348597
19.6296	0.348638
19.6346	0.348679
19.6396	0.34872
19.6446	0.348761
19.6496	0.348802
19.6547	0.348843
19.6597	0.348883
19.6647	0.348923
19.6697	0.348963
19.6747	0.349003
19.6797	0.349043
19.6847	0.349082
19.6897	0.349122
19.6947	0.349161
19.6997	0.3492
19.7047	0.349239
19.7097	0.349278
19.7147	0.349317
19.7197	0.349355
19.7247	0.349393
19.7297	0.349432
19.7347	0.34947
19.7397	0.349507
19.7447	0.349545
19.7497	0.349583
19.75	0.349585
19.7548	0.34962
19.7598	0.349658
19.7648	0.349695
19.7698	0.349732
19.7748	0.349769
19.7798	0.349805
19.7848	0.349842
19.7898	0.349878
19.7948	0.349914
19.7998	0.349951
19.8048	0.349987
19.8098	0.350022
19.8148	0.350058
19.8198	0.350094
19.8248	0.350129
19.8298	0.350164
19.8348	0.3502
19.8398	0.350235
19.8448	0.350269
19.8498	0.350304
19.8549	0.350339
19.8599	0.350373
19.8649	0.350407
19.8699	0.350442
19.8749	0.350476
19.8799	0.35051
19.8849	0.350543
19.8899	0.350577
19.8949	0.35061
19.8999	0.350644
20	0.351284

## Sheet: FitNLCurve24
Independent Variable	ExpGro1 Fit of Sheet1 J
Fitted Curves Plot	Fitted Curves Plot
20	-0.0580818
20.005	-0.0556807
20.01	-0.0532935
20.015	-0.0509201
20.02	-0.0485604
20.025	-0.0462143
20.03	-0.0438817
20.035	-0.0415627
20.04	-0.039257
20.045	-0.0369647
20.0501	-0.0346856
20.0551	-0.0324196
20.0601	-0.0301668
20.0651	-0.0279269
20.0701	-0.0257001
20.0751	-0.023486
20.0801	-0.0212848
20.0851	-0.0190962
20.0901	-0.0169203
20.0951	-0.014757
20.1001	-0.0126062
20.1051	-0.0104678
20.1101	-0.00834174
20.1151	-0.00622797
20.1201	-0.00412641
20.1251	-0.00203699
20.1301	4.03641e-05
20.1351	0.00210572
20.1401	0.00415914
20.1451	0.0062007
20.1502	0.00823047
20.1552	0.0102485
20.1602	0.0122549
20.1652	0.0142497
20.1702	0.016233
20.1752	0.0182048
20.1802	0.0201652
20.1852	0.0221143
20.1902	0.0240522
20.1952	0.0259788
20.2002	0.0278944
20.2052	0.0297988
20.2102	0.0316923
20.2152	0.0335748
20.2202	0.0354465
20.2252	0.0373073
20.2302	0.0391574
20.2352	0.0409968
20.2402	0.0428256
20.2452	0.0446438
20.25	0.0463614
20.2503	0.0464515
20.2553	0.0482488
20.2603	0.0500357
20.2653	0.0518122
20.2703	0.0535785
20.2753	0.0553346
20.2803	0.0570806
20.2853	0.0588165
20.2903	0.0605423
20.2953	0.0622582
20.3003	0.0639642
20.3053	0.0656603
20.3103	0.0673466
20.3153	0.0690232
20.3203	0.0706901
20.3253	0.0723473
20.3303	0.073995
20.3353	0.0756332
20.3403	0.0772619
20.3453	0.0788812
20.3504	0.0804912
20.3554	0.0820918
20.3604	0.0836832
20.3654	0.0852654
20.3704	0.0868385
20.3754	0.0884025
20.3804	0.0899574
20.3854	0.0915034
20.3904	0.0930404
20.3954	0.0945686
20.4004	0.0960879
20.4054	0.0975985
20.4104	0.0991003
20.4154	0.100593
20.4204	0.102078
20.4254	0.103554
20.4304	0.105021
20.4354	0.10648
20.4404	0.107931
20.4454	0.109373
20.4505	0.110807
20.4555	0.112232
20.4605	0.11365
20.4655	0.115059
20.4705	0.11646
20.4755	0.117853
20.4805	0.119238
20.4855	0.120614
20.4905	0.121983
20.4955	0.123344
20.5	0.124562
20.5005	0.124697
20.5055	0.126043
20.5105	0.12738
20.5155	0.12871
20.5205	0.130032
20.5255	0.131347
20.5305	0.132654
20.5355	0.133953
20.5405	0.135245
20.5455	0.136529
20.5506	0.137806
20.5556	0.139076
20.5606	0.140338
20.5656	0.141593
20.5706	0.142841
20.5756	0.144081
20.5806	0.145314
20.5856	0.146541
20.5906	0.14776
20.5956	0.148972
20.6006	0.150177
20.6056	0.151375
20.6106	0.152566
20.6156	0.153751
20.6206	0.154928
20.6256	0.156099
20.6306	0.157263
20.6356	0.15842
20.6406	0.15957
20.6456	0.160714
20.6507	0.161851
20.6557	0.162982
20.6607	0.164106
20.6657	0.165224
20.6707	0.166335
20.6757	0.16744
20.6807	0.168538
20.6857	0.169631
20.6907	0.170716
20.6957	0.171796
20.7007	0.172869
20.7057	0.173936
20.7107	0.174997
20.7157	0.176052
20.7207	0.1771
20.7257	0.178143
20.7307	0.17918
20.7357	0.18021
20.7407	0.181235
20.7457	0.182254
20.75	0.183115
20.7508	0.183266
20.7558	0.184273
20.7608	0.185275
20.7658	0.18627
20.7708	0.18726
20.7758	0.188244
20.7808	0.189222
20.7858	0.190194
20.7908	0.191161
20.7958	0.192123
20.8008	0.193079
20.8058	0.194029
20.8108	0.194974
20.8158	0.195913
20.8208	0.196847
20.8258	0.197776
20.8308	0.198699
20.8358	0.199617
20.8408	0.200529
20.8458	0.201436
20.8509	0.202338
20.8559	0.203235
20.8609	0.204127
20.8659	0.205013
20.8709	0.205895
20.8759	0.206771
20.8809	0.207642
20.8859	0.208509
20.8909	0.20937
20.8959	0.210226
20.9009	0.211077
20.9059	0.211924
20.9109	0.212765
20.9159	0.213602
20.9209	0.214433
20.9259	0.21526
20.9309	0.216083
20.9359	0.2169
20.9409	0.217713
20.9459	0.218521
20.951	0.219324
20.956	0.220123
20.961	0.220917
20.966	0.221706
20.971	0.222491
20.976	0.223272
20.981	0.224048
20.986	0.224819
20.991	0.225586
20.996	0.226349
21	0.226956
21.001	0.227107
21.006	0.227861
21.011	0.22861
21.016	0.229355
21.021	0.230096
21.026	0.230832
21.031	0.231565
21.036	0.232293
21.041	0.233016
21.046	0.233736
21.0511	0.234451
21.0561	0.235163
21.0611	0.23587
21.0661	0.236573
21.0711	0.237272
21.0761	0.237967
21.0811	0.238658
21.0861	0.239345
21.0911	0.240028
21.0961	0.240708
21.1011	0.241383
21.1061	0.242054
21.1111	0.242721
21.1161	0.243385
21.1211	0.244045
21.1261	0.244701
21.1311	0.245353
21.1361	0.246001
21.1411	0.246646
21.1461	0.247287
21.1512	0.247924
21.1562	0.248557
21.1612	0.249187
21.1662	0.249814
21.1712	0.250436
21.1762	0.251055
21.1812	0.251671
21.1862	0.252282
21.1912	0.252891
21.1962	0.253496
21.2012	0.254097
21.2062	0.254695
21.2112	0.255289
21.2162	0.25588
21.2212	0.256468
21.2262	0.257052
21.2312	0.257633
21.2362	0.25821
21.2412	0.258784
21.2462	0.259355
21.25	0.259781
21.2513	0.259922
21.2563	0.260487
21.2613	0.261048
21.2663	0.261605
21.2713	0.26216
21.2763	0.262711
21.2813	0.263259
21.2863	0.263804
21.2913	0.264346
21.2963	0.264885
21.3013	0.26542
21.3063	0.265953
21.3113	0.266482
21.3163	0.267008
21.3213	0.267532
21.3263	0.268052
21.3313	0.268569
21.3363	0.269083
21.3413	0.269595
21.3463	0.270103
21.3514	0.270608
21.3564	0.271111
21.3614	0.27161
21.3664	0.272107
21.3714	0.272601
21.3764	0.273092
21.3814	0.27358
21.3864	0.274065
21.3914	0.274548
21.3964	0.275028
21.4014	0.275505
21.4064	0.275979
21.4114	0.27645
21.4164	0.276919
21.4214	0.277385
21.4264	0.277848
21.4314	0.278309
21.4364	0.278767
21.4414	0.279222
21.4464	0.279675
21.4515	0.280125
21.4565	0.280573
21.4615	0.281018
21.4665	0.28146
21.4715	0.2819
21.4765	0.282337
21.4815	0.282772
21.4865	0.283204
21.4915	0.283634
21.4965	0.284061
21.5	0.284359
21.5015	0.284486
21.5065	0.284908
21.5115	0.285328
21.5165	0.285746
21.5215	0.286161
21.5265	0.286573
21.5315	0.286984
21.5365	0.287391
21.5415	0.287797
21.5465	0.2882
21.5516	0.288601
21.5566	0.289
21.5616	0.289396
21.5666	0.28979
21.5716	0.290181
21.5766	0.290571
21.5816	0.290958
21.5866	0.291343
21.5916	0.291726
21.5966	0.292106
21.6016	0.292485
21.6066	0.292861
21.6116	0.293235
21.6166	0.293606
21.6216	0.293976
21.6266	0.294344
21.6316	0.294709
21.6366	0.295072
21.6416	0.295433
21.6466	0.295792
21.6517	0.29615
21.6567	0.296504
21.6617	0.296857
21.6667	0.297208
21.6717	0.297557
21.6767	0.297904
21.6817	0.298249
21.6867	0.298592
21.6917	0.298932
21.6967	0.299271
21.7017	0.299608
21.7067	0.299943
21.7117	0.300276
21.7167	0.300607
21.7217	0.300937
21.7267	0.301264
21.7317	0.301589
21.7367	0.301913
21.7417	0.302234
21.7467	0.302554
21.75	0.302761
21.7518	0.302872
21.7568	0.303188
21.7618	0.303503
21.7668	0.303815
21.7718	0.304126
21.7768	0.304435
21.7818	0.304742
21.7868	0.305047
21.7918	0.305351
21.7968	0.305652
21.8018	0.305952
21.8068	0.306251
21.8118	0.306547
21.8168	0.306842
21.8218	0.307136
21.8268	0.307427
21.8318	0.307717
21.8368	0.308005
21.8418	0.308291
21.8468	0.308576
21.8519	0.308859
21.8569	0.309141
21.8619	0.309421
21.8669	0.309699
21.8719	0.309976
21.8769	0.310251
21.8819	0.310524
21.8869	0.310796
21.8919	0.311067
21.8969	0.311335
21.9019	0.311603
21.9069	0.311868
21.9119	0.312133
21.9169	0.312395
21.9219	0.312656
21.9269	0.312916
21.9319	0.313174
21.9369	0.313431
21.9419	0.313686
21.9469	0.313939
21.952	0.314192
21.957	0.314442
21.962	0.314692
21.967	0.31494
21.972	0.315186
21.977	0.315431
21.982	0.315675
21.987	0.315917
21.992	0.316157
21.997	0.316397
22	0.31654
22.002	0.316635
22.007	0.316871
22.012	0.317107
22.017	0.317341
22.022	0.317573
22.027	0.317804
22.032	0.318034
22.037	0.318263
22.042	0.31849
22.047	0.318716
22.0521	0.318941
22.0571	0.319164
22.0621	0.319386
22.0671	0.319607
22.0721	0.319826
22.0771	0.320044
22.0821	0.320261
22.0871	0.320477
22.0921	0.320691
22.0971	0.320904
22.1021	0.321116
22.1071	0.321327
22.1121	0.321537
22.1171	0.321745
22.1221	0.321952
22.1271	0.322158
22.1321	0.322363
22.1371	0.322566
22.1421	0.322769
22.1471	0.32297
22.1522	0.32317
22.1572	0.323369
22.1622	0.323566
22.1672	0.323763
22.1722	0.323959
22.1772	0.324153
22.1822	0.324346
22.1872	0.324538
22.1922	0.324729
22.1972	0.324919
22.2022	0.325108
22.2072	0.325295
22.2122	0.325482
22.2172	0.325668
22.2222	0.325852
22.2272	0.326035
22.2322	0.326218
22.2372	0.326399
22.2422	0.326579
22.2472	0.326758
22.25	0.326856
22.2523	0.326937
22.2573	0.327114
22.2623	0.32729
22.2673	0.327465
22.2723	0.327639
22.2773	0.327812
22.2823	0.327984
22.2873	0.328155
22.2923	0.328325
22.2973	0.328494
22.3023	0.328662
22.3073	0.32883
22.3123	0.328996
22.3173	0.329161
22.3223	0.329325
22.3273	0.329489
22.3323	0.329651
22.3373	0.329812
22.3423	0.329973
22.3473	0.330132
22.3524	0.330291
22.3574	0.330449
22.3624	0.330606
22.3674	0.330762
22.3724	0.330917
22.3774	0.331071
22.3824	0.331224
22.3874	0.331376
22.3924	0.331528
22.3974	0.331678
22.4024	0.331828
22.4074	0.331977
22.4124	0.332125
22.4174	0.332272
22.4224	0.332418
22.4274	0.332564
22.4324	0.332709
22.4374	0.332852
22.4424	0.332995
22.4474	0.333137
22.4525	0.333279
22.4575	0.333419
22.4625	0.333559
22.4675	0.333698
22.4725	0.333836
22.4775	0.333973
22.4825	0.33411
22.4875	0.334245
22.4925	0.33438
22.4975	0.334514
22.5	0.334581
22.5025	0.334648
22.5075	0.33478
22.5125	0.334912
22.5175	0.335043
22.5225	0.335173
22.5275	0.335303
22.5325	0.335432
22.5375	0.33556
22.5425	0.335687
22.5475	0.335814
22.5526	0.335939
22.5576	0.336065
22.5626	0.336189
22.5676	0.336313
22.5726	0.336436
22.5776	0.336558
22.5826	0.336679
22.5876	0.3368
22.5926	0.33692
22.5976	0.33704
22.6026	0.337159
22.6076	0.337277
22.6126	0.337394
22.6176	0.337511
22.6226	0.337627
22.6276	0.337742
22.6326	0.337857
22.6376	0.337971
22.6426	0.338084
22.6476	0.338197
22.6527	0.338309
22.6577	0.338421
22.6627	0.338531
22.6677	0.338641
22.6727	0.338751
22.6777	0.33886
22.6827	0.338968
22.6877	0.339076
22.6927	0.339183
22.6977	0.339289
22.7027	0.339395
22.7077	0.3395
22.7127	0.339605
22.7177	0.339709
22.7227	0.339812
22.7277	0.339915
22.7327	0.340017
22.7377	0.340118
22.7427	0.340219
22.7477	0.34032
22.75	0.340365
22.7528	0.34042
22.7578	0.340519
22.7628	0.340617
22.7678	0.340716
22.7728	0.340813
22.7778	0.34091
22.7828	0.341006
22.7878	0.341102
22.7928	0.341198
22.7978	0.341292
22.8028	0.341387
22.8078	0.34148
22.8128	0.341573
22.8178	0.341666
22.8228	0.341758
22.8278	0.341849
22.8328	0.34194
22.8378	0.342031
22.8428	0.342121
22.8478	0.34221
22.8529	0.342299
22.8579	0.342387
22.8629	0.342475
22.8679	0.342563
22.8729	0.34265
22.8779	0.342736
22.8829	0.342822
22.8879	0.342907
22.8929	0.342992
22.8979	0.343076
22.9029	0.34316
22.9079	0.343244
22.9129	0.343327
22.9179	0.343409
22.9229	0.343491
22.9279	0.343573
22.9329	0.343654
22.9379	0.343734
22.9429	0.343814
22.9479	0.343894
22.953	0.343973
22.958	0.344052
22.963	0.34413
22.968	0.344208
22.973	0.344285
22.978	0.344362
22.983	0.344439
22.988	0.344515
22.993	0.34459
22.998	0.344665
23	0.344695
23.003	0.34474
23.008	0.344814
23.013	0.344888
23.018	0.344962
23.023	0.345035
23.028	0.345107
23.033	0.345179
23.038	0.345251
23.043	0.345322
23.048	0.345393
23.0531	0.345464
23.0581	0.345534
23.0631	0.345604
23.0681	0.345673
23.0731	0.345742
23.0781	0.34581
23.0831	0.345878
23.0881	0.345946
23.0931	0.346013
23.0981	0.34608
23.1031	0.346147
23.1081	0.346213
23.1131	0.346279
23.1181	0.346344
23.1231	0.346409
23.1281	0.346474
23.1331	0.346538
23.1381	0.346602
23.1431	0.346666
23.1481	0.346729
23.1532	0.346791
23.1582	0.346854
23.1632	0.346916
23.1682	0.346978
23.1732	0.347039
23.1782	0.3471
23.1832	0.347161
23.1882	0.347221
23.1932	0.347281
23.1982	0.347341
23.2032	0.3474
23.2082	0.347459
23.2132	0.347517
23.2182	0.347576
23.2232	0.347633
23.2282	0.347691
23.2332	0.347748
23.2382	0.347805
23.2432	0.347862
23.2482	0.347918
23.25	0.347938
23.2533	0.347974
23.2583	0.34803
23.2633	0.348085
23.2683	0.34814
23.2733	0.348194
23.2783	0.348249
23.2833	0.348303
23.2883	0.348356
23.2933	0.34841
23.2983	0.348463
23.3033	0.348516
23.3083	0.348568
23.3133	0.34862
23.3183	0.348672
23.3233	0.348724
23.3283	0.348775
23.3333	0.348826
23.3383	0.348877
23.3433	0.348927
23.3483	0.348977
23.3534	0.349027
23.3584	0.349077
23.3634	0.349126
23.3684	0.349175
23.3734	0.349223
23.3784	0.349272
23.3834	0.34932
23.3884	0.349368
23.3934	0.349415
23.3984	0.349463
23.4034	0.34951
23.4084	0.349556
23.4134	0.349603
23.4184	0.349649
23.4234	0.349695
23.4284	0.349741
23.4334	0.349786
23.4384	0.349831
23.4434	0.349876
23.4484	0.349921
23.4535	0.349965
23.4585	0.350009
23.4635	0.350053
23.4685	0.350096
23.4735	0.35014
23.4785	0.350183
23.4835	0.350226
23.4885	0.350268
23.4935	0.350311
23.4985	0.350353
23.5	0.350365
23.5035	0.350395
23.5085	0.350436
23.5135	0.350478
23.5185	0.350519
23.5235	0.35056
23.5285	0.3506
23.5335	0.350641
23.5385	0.350681
23.5435	0.350721
23.5485	0.350761
23.5536	0.3508
23.5586	0.350839
23.5636	0.350879
23.5686	0.350917
23.5736	0.350956
23.5786	0.350994
23.5836	0.351032
23.5886	0.35107
23.5936	0.351108
23.5986	0.351146
23.6036	0.351183
23.6086	0.35122
23.6136	0.351257
23.6186	0.351293
23.6236	0.35133
23.6286	0.351366
23.6336	0.351402
23.6386	0.351438
23.6436	0.351474
23.6486	0.351509
23.6537	0.351544
23.6587	0.351579
23.6637	0.351614
23.6687	0.351648
23.6737	0.351683
23.6787	0.351717
23.6837	0.351751
23.6887	0.351785
23.6937	0.351818
23.6987	0.351852
23.7037	0.351885
23.7087	0.351918
23.7137	0.351951
23.7187	0.351983
23.7237	0.352016
23.7287	0.352048
23.7337	0.35208
23.7387	0.352112
23.7437	0.352144
23.7487	0.352175
23.75	0.352183
23.7538	0.352207
23.7588	0.352238
23.7638	0.352269
23.7688	0.3523
23.7738	0.35233
23.7788	0.352361
23.7838	0.352391
23.7888	0.352421
23.7938	0.352451
23.7988	0.352481
23.8038	0.35251
23.8088	0.35254
23.8138	0.352569
23.8188	0.352598
23.8238	0.352627
23.8288	0.352655
23.8338	0.352684
23.8388	0.352712
23.8438	0.352741
23.8488	0.352769
23.8539	0.352797
23.8589	0.352824
23.8639	0.352852
23.8689	0.352879
23.8739	0.352907
23.8789	0.352934
23.8839	0.352961
23.8889	0.352988
23.8939	0.353014
23.8989	0.353041
23.9039	0.353067
23.9089	0.353093
23.9139	0.353119
23.9189	0.353145
23.9239	0.353171
23.9289	0.353196
23.9339	0.353222
23.9389	0.353247
23.9439	0.353272
23.9489	0.353297
23.954	0.353322
23.959	0.353347
23.964	0.353371
23.969	0.353396
23.974	0.35342
23.979	0.353444
23.984	0.353468
23.989	0.353492
23.994	0.353516
23.999	0.353539
24	0.353544
24.004	0.353563
24.009	0.353586
24.014	0.353609
24.019	0.353632
24.024	0.353655
24.029	0.353678
24.034	0.353701
24.039	0.353723
24.044	0.353746
24.049	0.353768
24.0541	0.35379
24.0591	0.353812
24.0641	0.353834
24.0691	0.353856
24.0741	0.353877
24.0791	0.353899
24.0841	0.35392
24.0891	0.353942
24.0941	0.353963
24.0991	0.353984
24.1041	0.354005
24.1091	0.354025
24.1141	0.354046
24.1191	0.354067
24.1241	0.354087
24.1291	0.354107
24.1341	0.354127
24.1391	0.354147
24.1441	0.354167
24.1491	0.354187
24.1542	0.354207
24.1592	0.354227
24.1642	0.354246
24.1692	0.354265
24.1742	0.354285
24.1792	0.354304
24.1842	0.354323
24.1892	0.354342
24.1942	0.354361
24.1992	0.354379
24.2042	0.354398
24.2092	0.354416
24.2142	0.354435
24.2192	0.354453
24.2242	0.354471
24.2292	0.354489
24.2342	0.354507
24.2392	0.354525
24.2442	0.354543
24.2492	0.354561
24.25	0.354563
24.2543	0.354578
24.2593	0.354596
24.2643	0.354613
24.2693	0.35463
24.2743	0.354647
24.2793	0.354664
24.2843	0.354681
24.2893	0.354698
24.2943	0.354715
24.2993	0.354732
24.3043	0.354748
24.3093	0.354765
24.3143	0.354781
24.3193	0.354797
24.3243	0.354814
24.3293	0.35483
24.3343	0.354846
24.3393	0.354862
24.3443	0.354877
24.3493	0.354893
24.3544	0.354909
24.3594	0.354924
24.3644	0.35494
24.3694	0.354955
24.3744	0.35497
24.3794	0.354986
24.3844	0.355001
24.3894	0.355016
24.3944	0.355031
24.3994	0.355045
24.4044	0.35506
24.4094	0.355075
24.4144	0.355089
24.4194	0.355104
24.4244	0.355118
24.4294	0.355133
24.4344	0.355147
24.4394	0.355161
24.4444	0.355175
24.4494	0.355189
24.4545	0.355203
24.4595	0.355217
24.4645	0.355231
24.4695	0.355244
24.4745	0.355258
24.4795	0.355272
24.4845	0.355285
24.4895	0.355298
24.4945	0.355312
24.4995	0.355325
24.5	0.355326
24.5045	0.355338
24.5095	0.355351
24.5145	0.355364
24.5195	0.355377
24.5245	0.35539
24.5295	0.355403
24.5345	0.355415
24.5395	0.355428
24.5445	0.35544
24.5495	0.355453
24.5546	0.355465
24.5596	0.355478
24.5646	0.35549
24.5696	0.355502
24.5746	0.355514
24.5796	0.355526
24.5846	0.355538
24.5896	0.35555
24.5946	0.355562
24.5996	0.355574
24.6046	0.355586
24.6096	0.355597
24.6146	0.355609
24.6196	0.35562
24.6246	0.355632
24.6296	0.355643
24.6346	0.355654
24.6396	0.355666
24.6446	0.355677
24.6496	0.355688
24.6547	0.355699
24.6597	0.35571
24.6647	0.355721
24.6697	0.355732
24.6747	0.355742
24.6797	0.355753
24.6847	0.355764
24.6897	0.355774
24.6947	0.355785
24.6997	0.355795
24.7047	0.355806
24.7097	0.355816
24.7147	0.355827
24.7197	0.355837
24.7247	0.355847
24.7297	0.355857
24.7347	0.355867
24.7397	0.355877
24.7447	0.355887
24.7497	0.355897
24.75	0.355898
24.7548	0.355907
24.7598	0.355917
24.7648	0.355926
24.7698	0.355936
24.7748	0.355946
24.7798	0.355955
24.7848	0.355965
24.7898	0.355974
24.7948	0.355984
24.7998	0.355993
24.8048	0.356002
24.8098	0.356011
24.8148	0.356021
24.8198	0.35603
24.8248	0.356039
24.8298	0.356048
24.8348	0.356057
24.8398	0.356066
24.8448	0.356075
24.8498	0.356083
24.8549	0.356092
24.8599	0.356101
24.8649	0.356109
24.8699	0.356118
24.8749	0.356127
24.8799	0.356135
24.8849	0.356144
24.8899	0.356152
24.8949	0.35616
24.8999	0.356169
25	0.356325
