# Supplementary material for: Smart dynamic hybrid membranes with self-cleaning capability
Source: Nat Commun. 2023 Sep 16;14:5751. doi: 10.1038/s41467-023-41446-9 (PMC10505219; doi:10.1038/s41467-023-41446-9)
Supplement: Supplementary file 3 — Source Data [file 41467_2023_41446_MOESM3_ESM.zip › Source Data_Supplementary Figure 6.xlsx]

## Sheet: Sheet1
0	0	5	0	10	0	15	0	20	0
0.25	0	5.25	0	10.25	0	15.25	0.354871	20.25	0
0.5	0.185338	5.5	0.307138	10.5	0.206431	15.5	0.424365	20.5	0.255862
0.75	0.250313	5.75	0.380843	10.75	0.332511	15.75	0.50133	20.75	0.395596
1	0.312891	6	0.445072	11	0.438048	16	0.576054	21	0.489748
1.25	0.365695	6.25	0.500626	11.25	0.500626	16.25	0.63957	21.25	0.56111
1.5	0.458907	6.5	0.539134	11.5	0.625782	16.5	0.70922	21.5	0.642932
1.75	0.536385	6.75	0.581953	11.75	0.71518	16.75	0.786698	21.75	0.734469
2	0.568288	7	0.63495	12	0.782228	17	0.844806	22	0.801721
2.25	0.639688	7.25	0.695314	12.25	0.834376	17.25	0.890001	22.25	0.863368
2.5	0.675845	7.5	0.750939	12.5	0.876095	17.5	0.926158	22.5	0.903346
2.75	0.723046	7.75	0.79645	12.75	0.910229	17.75	0.95574	22.75	0.929499
3	0.745972	8	0.834376	13	0.938673	18	0.980392	23	0.948554
3.25	0.770194	8.25	0.866468	13.25	0.965446	18.25	1.00125	23.25	0.967608
3.5	0.804577	8.5	0.893975	13.5	0.983561	18.5	1.01913	23.5	0.981059
3.75	0.834376	8.75	0.917814	13.75	0.998053	18.75	1.03463	23.75	0.996003
4	0.860451	9	0.938673	14	1.01399	19	1.04644	24	1.00796
4.25	0.883457	9.25	0.957079	14.25	1.02776	19.25	1.06015	24.25	1.02066
4.5	0.903908	9.5	0.973439	14.5	1.03935	19.5	1.07078	24.5	1.02888
4.75	0.922205	9.75	0.988077	14.75	1.05385	19.75	1.0803	24.75	1.03449
5	0.941308	10	1.00125	15	1.06383	20	1.08886	25	1.0386
0	0	5	0	10	0	15	0	20	0
0.25	0	5.25	0	10.25	0	15.25	0.500626	20.25	0
0.5	0	5.5	0.375469	10.5	0.625782	15.5	0.876095	20.5	0.250313
0.75	0.250313	5.75	0.417188	10.75	0.417188	15.75	0.584063	20.75	0.417188
1	0.312891	6	0.312891	11	0.438048	16	0.750939	21	0.625782
1.25	0.250313	6.25	0.500626	11.25	0.500626	16.25	0.600751	21.25	0.500626
1.5	0.458907	6.5	0.625782	11.5	0.625782	16.5	0.70922	21.5	0.500626
1.75	0.536385	6.75	0.536385	11.75	0.71518	16.75	0.786698	21.75	0.71518
2	0.531915	7	0.625782	12	0.782228	17	0.844806	22	0.782228
2.25	0.639688	7.25	0.695314	12.25	0.834376	17.25	0.890001	22.25	0.834376
2.5	0.675845	7.5	0.750939	12.5	0.876095	17.5	0.926158	22.5	0.801001
2.75	0.750939	7.75	0.79645	12.75	0.910229	17.75	0.95574	22.75	0.864717
3	0.730079	8	0.834376	13	0.938673	18	0.980392	23	0.938673
3.25	0.770194	8.25	0.866468	13.25	0.866468	18.25	1.00125	23.25	0.962742
3.5	0.804577	8.5	0.893975	13.5	0.893975	18.5	1.01913	23.5	0.893975
3.75	0.834376	8.75	0.917814	13.75	0.917814	18.75	1.03463	23.75	0.917814
4	0.860451	9	0.938673	14	0.938673	19	1.09512	24	0.938673
4.25	0.883457	9.25	0.957079	14.25	0.957079	19.25	1.06015	24.25	1.00125
4.5	0.903908	9.5	0.973439	14.5	0.973439	19.5	1.07078	24.5	0.973439
4.75	0.922205	9.75	0.988077	14.75	0.988077	19.75	1.0803	24.75	0.988077
5	0.913642	10	1.00125	15	1.06383	20	1.08886	25	1.00125

## Sheet: FitNLCurve15
Independent Variable	ExpGro1 Fit of Sheet1 L
Fitted Curves Plot	Fitted Curves Plot
0	-0.0408579
0.00500501	-0.0386686
0.01001	-0.0364834
0.015015	-0.0343023
0.02002	-0.0321254
0.025025	-0.0299526
0.03003	-0.0277839
0.035035	-0.0256193
0.04004	-0.0234588
0.045045	-0.0213024
0.0500501	-0.01915
0.0550551	-0.0170018
0.0600601	-0.0148575
0.0650651	-0.0127174
0.0700701	-0.0105813
0.0750751	-0.00844923
0.0800801	-0.00632119
0.0850851	-0.00419719
0.0900901	-0.0020772
0.0950951	3.87852e-05
0.1001	0.00215076
0.105105	0.00425875
0.11011	0.00636275
0.115115	0.00846277
0.12012	0.0105588
0.125125	0.0126509
0.13013	0.014739
0.135135	0.0168232
0.14014	0.0189034
0.145145	0.0209797
0.15015	0.0230521
0.155155	0.0251206
0.16016	0.0271851
0.165165	0.0292457
0.17017	0.0313025
0.175175	0.0333553
0.18018	0.0354043
0.185185	0.0374494
0.19019	0.0394906
0.195195	0.041528
0.2002	0.0435615
0.205205	0.0455912
0.21021	0.047617
0.215215	0.049639
0.22022	0.0516572
0.225225	0.0536715
0.23023	0.0556821
0.235235	0.0576888
0.24024	0.0596918
0.245245	0.0616909
0.25	0.0635866
0.25025	0.0636863
0.255255	0.0656779
0.26026	0.0676658
0.265265	0.0696498
0.27027	0.0716302
0.275275	0.0736067
0.28028	0.0755796
0.285285	0.0775487
0.29029	0.0795141
0.295295	0.0814758
0.3003	0.0834337
0.305305	0.085388
0.31031	0.0873385
0.315315	0.0892854
0.32032	0.0912286
0.325325	0.0931681
0.33033	0.095104
0.335335	0.0970362
0.34034	0.0989647
0.345345	0.10089
0.35035	0.102811
0.355355	0.104728
0.36036	0.106642
0.365365	0.108553
0.37037	0.11046
0.375375	0.112363
0.38038	0.114262
0.385385	0.116158
0.39039	0.118051
0.395395	0.119939
0.4004	0.121825
0.405405	0.123706
0.41041	0.125584
0.415415	0.127459
0.42042	0.12933
0.425425	0.131197
0.43043	0.133061
0.435435	0.134922
0.44044	0.136779
0.445445	0.138632
0.45045	0.140482
0.455455	0.142328
0.46046	0.144171
0.465465	0.14601
0.47047	0.147846
0.475475	0.149679
0.48048	0.151508
0.485485	0.153333
0.49049	0.155155
0.495495	0.156974
0.5	0.158608
0.500501	0.158789
0.505506	0.160601
0.510511	0.162409
0.515516	0.164214
0.520521	0.166016
0.525526	0.167814
0.530531	0.169608
0.535536	0.1714
0.540541	0.173187
0.545546	0.174972
0.550551	0.176753
0.555556	0.178531
0.560561	0.180305
0.565566	0.182076
0.570571	0.183844
0.575576	0.185608
0.580581	0.187369
0.585586	0.189127
0.590591	0.190881
0.595596	0.192633
0.600601	0.19438
0.605606	0.196125
0.610611	0.197866
0.615616	0.199604
0.620621	0.201338
0.625626	0.203069
0.630631	0.204797
0.635636	0.206522
0.640641	0.208244
0.645646	0.209962
0.650651	0.211677
0.655656	0.213389
0.660661	0.215097
0.665666	0.216802
0.670671	0.218504
0.675676	0.220203
0.680681	0.221899
0.685686	0.223591
0.690691	0.22528
0.695696	0.226966
0.700701	0.228649
0.705706	0.230329
0.710711	0.232005
0.715716	0.233678
0.720721	0.235349
0.725726	0.237016
0.730731	0.238679
0.735736	0.24034
0.740741	0.241997
0.745746	0.243652
0.75	0.245056
0.750751	0.245303
0.755756	0.246951
0.760761	0.248596
0.765766	0.250238
0.770771	0.251877
0.775776	0.253513
0.780781	0.255145
0.785786	0.256775
0.790791	0.258401
0.795796	0.260024
0.800801	0.261645
0.805806	0.263262
0.810811	0.264876
0.815816	0.266487
0.820821	0.268095
0.825826	0.2697
0.830831	0.271302
0.835836	0.272901
0.840841	0.274497
0.845846	0.27609
0.850851	0.27768
0.855856	0.279267
0.860861	0.280851
0.865866	0.282432
0.870871	0.28401
0.875876	0.285585
0.880881	0.287156
0.885886	0.288725
0.890891	0.290291
0.895896	0.291854
0.900901	0.293415
0.905906	0.294972
0.910911	0.296526
0.915916	0.298077
0.920921	0.299625
0.925926	0.301171
0.930931	0.302713
0.935936	0.304253
0.940941	0.305789
0.945946	0.307323
0.950951	0.308854
0.955956	0.310382
0.960961	0.311907
0.965966	0.313429
0.970971	0.314948
0.975976	0.316465
0.980981	0.317978
0.985986	0.319489
0.990991	0.320997
0.995996	0.322502
1	0.323704
1.001	0.324004
1.00601	0.325503
1.01101	0.327
1.01602	0.328493
1.02102	0.329984
1.02603	0.331472
1.03103	0.332957
1.03604	0.33444
1.04104	0.335919
1.04605	0.337396
1.05105	0.33887
1.05606	0.340341
1.06106	0.341809
1.06607	0.343275
1.07107	0.344738
1.07608	0.346198
1.08108	0.347655
1.08609	0.34911
1.09109	0.350562
1.0961	0.352011
1.1011	0.353457
1.10611	0.354901
1.11111	0.356341
1.11612	0.357779
1.12112	0.359215
1.12613	0.360648
1.13113	0.362078
1.13614	0.363505
1.14114	0.364929
1.14615	0.366351
1.15115	0.36777
1.15616	0.369187
1.16116	0.370601
1.16617	0.372012
1.17117	0.37342
1.17618	0.374826
1.18118	0.376229
1.18619	0.37763
1.19119	0.379028
1.1962	0.380423
1.2012	0.381816
1.20621	0.383206
1.21121	0.384593
1.21622	0.385978
1.22122	0.38736
1.22623	0.388739
1.23123	0.390116
1.23624	0.39149
1.24124	0.392862
1.24625	0.394231
1.25	0.395256
1.25125	0.395597
1.25626	0.396961
1.26126	0.398323
1.26627	0.399681
1.27127	0.401037
1.27628	0.402391
1.28128	0.403742
1.28629	0.405091
1.29129	0.406436
1.2963	0.40778
1.3013	0.409121
1.30631	0.410459
1.31131	0.411795
1.31632	0.413128
1.32132	0.414459
1.32633	0.415787
1.33133	0.417113
1.33634	0.418436
1.34134	0.419757
1.34635	0.421075
1.35135	0.42239
1.35636	0.423704
1.36136	0.425014
1.36637	0.426323
1.37137	0.427628
1.37638	0.428932
1.38138	0.430233
1.38639	0.431531
1.39139	0.432827
1.3964	0.43412
1.4014	0.435411
1.40641	0.4367
1.41141	0.437986
1.41642	0.43927
1.42142	0.440551
1.42643	0.44183
1.43143	0.443106
1.43644	0.44438
1.44144	0.445652
1.44645	0.446921
1.45145	0.448188
1.45646	0.449452
1.46146	0.450714
1.46647	0.451974
1.47147	0.453231
1.47648	0.454486
1.48148	0.455739
1.48649	0.456989
1.49149	0.458237
1.4965	0.459482
1.5	0.460352
1.5015	0.460725
1.50651	0.461966
1.51151	0.463204
1.51652	0.46444
1.52152	0.465674
1.52653	0.466905
1.53153	0.468134
1.53654	0.469361
1.54154	0.470585
1.54655	0.471807
1.55155	0.473027
1.55656	0.474245
1.56156	0.47546
1.56657	0.476673
1.57157	0.477883
1.57658	0.479091
1.58158	0.480297
1.58659	0.481501
1.59159	0.482702
1.5966	0.483902
1.6016	0.485098
1.60661	0.486293
1.61161	0.487485
1.61662	0.488676
1.62162	0.489863
1.62663	0.491049
1.63163	0.492232
1.63664	0.493413
1.64164	0.494592
1.64665	0.495769
1.65165	0.496943
1.65666	0.498116
1.66166	0.499286
1.66667	0.500453
1.67167	0.501619
1.67668	0.502782
1.68168	0.503944
1.68669	0.505103
1.69169	0.506259
1.6967	0.507414
1.7017	0.508566
1.70671	0.509717
1.71171	0.510865
1.71672	0.51201
1.72172	0.513154
1.72673	0.514296
1.73173	0.515435
1.73674	0.516572
1.74174	0.517707
1.74675	0.51884
1.75	0.519576
1.75175	0.519971
1.75676	0.5211
1.76176	0.522226
1.76677	0.523351
1.77177	0.524473
1.77678	0.525593
1.78178	0.526711
1.78679	0.527827
1.79179	0.528941
1.7968	0.530053
1.8018	0.531162
1.80681	0.53227
1.81181	0.533375
1.81682	0.534478
1.82182	0.53558
1.82683	0.536679
1.83183	0.537776
1.83684	0.538871
1.84184	0.539964
1.84685	0.541055
1.85185	0.542143
1.85686	0.54323
1.86186	0.544315
1.86687	0.545397
1.87187	0.546478
1.87688	0.547556
1.88188	0.548633
1.88689	0.549707
1.89189	0.55078
1.8969	0.55185
1.9019	0.552919
1.90691	0.553985
1.91191	0.555049
1.91692	0.556112
1.92192	0.557172
1.92693	0.55823
1.93193	0.559287
1.93694	0.560341
1.94194	0.561393
1.94695	0.562443
1.95195	0.563492
1.95696	0.564538
1.96196	0.565583
1.96697	0.566625
1.97197	0.567665
1.97698	0.568704
1.98198	0.56974
1.98699	0.570775
1.99199	0.571807
1.997	0.572838
2	0.573455
2.002	0.573867
2.00701	0.574893
2.01201	0.575918
2.01702	0.576941
2.02202	0.577962
2.02703	0.578981
2.03203	0.579998
2.03704	0.581013
2.04204	0.582026
2.04705	0.583038
2.05205	0.584047
2.05706	0.585055
2.06206	0.58606
2.06707	0.587064
2.07207	0.588066
2.07708	0.589065
2.08208	0.590063
2.08709	0.59106
2.09209	0.592054
2.0971	0.593046
2.1021	0.594037
2.10711	0.595025
2.11211	0.596012
2.11712	0.596997
2.12212	0.59798
2.12713	0.598961
2.13213	0.59994
2.13714	0.600917
2.14214	0.601893
2.14715	0.602867
2.15215	0.603839
2.15716	0.604809
2.16216	0.605777
2.16717	0.606743
2.17217	0.607708
2.17718	0.608671
2.18218	0.609631
2.18719	0.610591
2.19219	0.611548
2.1972	0.612503
2.2022	0.613457
2.20721	0.614409
2.21221	0.615359
2.21722	0.616307
2.22222	0.617254
2.22723	0.618198
2.23223	0.619141
2.23724	0.620082
2.24224	0.621022
2.24725	0.621959
2.25	0.622474
2.25225	0.622895
2.25726	0.623829
2.26226	0.624761
2.26727	0.625692
2.27227	0.62662
2.27728	0.627547
2.28228	0.628473
2.28729	0.629396
2.29229	0.630318
2.2973	0.631238
2.3023	0.632156
2.30731	0.633072
2.31231	0.633987
2.31732	0.6349
2.32232	0.635811
2.32733	0.636721
2.33233	0.637629
2.33734	0.638535
2.34234	0.639439
2.34735	0.640342
2.35235	0.641243
2.35736	0.642142
2.36236	0.64304
2.36737	0.643936
2.37237	0.64483
2.37738	0.645723
2.38238	0.646614
2.38739	0.647503
2.39239	0.64839
2.3974	0.649276
2.4024	0.65016
2.40741	0.651043
2.41241	0.651923
2.41742	0.652802
2.42242	0.65368
2.42743	0.654556
2.43243	0.65543
2.43744	0.656302
2.44244	0.657173
2.44745	0.658042
2.45245	0.65891
2.45746	0.659776
2.46246	0.66064
2.46747	0.661503
2.47247	0.662364
2.47748	0.663223
2.48248	0.664081
2.48749	0.664937
2.49249	0.665791
2.4975	0.666644
2.5	0.66707
2.5025	0.667495
2.50751	0.668345
2.51251	0.669193
2.51752	0.67004
2.52252	0.670884
2.52753	0.671728
2.53253	0.672569
2.53754	0.673409
2.54254	0.674248
2.54755	0.675085
2.55255	0.67592
2.55756	0.676754
2.56256	0.677586
2.56757	0.678416
2.57257	0.679245
2.57758	0.680073
2.58258	0.680899
2.58759	0.681723
2.59259	0.682546
2.5976	0.683367
2.6026	0.684187
2.60761	0.685005
2.61261	0.685821
2.61762	0.686636
2.62262	0.68745
2.62763	0.688262
2.63263	0.689072
2.63764	0.689881
2.64264	0.690688
2.64765	0.691494
2.65265	0.692298
2.65766	0.693101
2.66266	0.693902
2.66767	0.694702
2.67267	0.6955
2.67768	0.696297
2.68268	0.697092
2.68769	0.697886
2.69269	0.698678
2.6977	0.699468
2.7027	0.700258
2.70771	0.701045
2.71271	0.701832
2.71772	0.702616
2.72272	0.7034
2.72773	0.704181
2.73273	0.704962
2.73774	0.70574
2.74274	0.706518
2.74775	0.707294
2.75	0.707642
2.75275	0.708068
2.75776	0.708841
2.76276	0.709612
2.76777	0.710382
2.77277	0.711151
2.77778	0.711918
2.78278	0.712684
2.78779	0.713448
2.79279	0.714211
2.7978	0.714972
2.8028	0.715732
2.80781	0.71649
2.81281	0.717247
2.81782	0.718003
2.82282	0.718757
2.82783	0.71951
2.83283	0.720261
2.83784	0.721011
2.84284	0.721759
2.84785	0.722506
2.85285	0.723252
2.85786	0.723996
2.86286	0.724739
2.86787	0.72548
2.87287	0.72622
2.87788	0.726959
2.88288	0.727696
2.88789	0.728432
2.89289	0.729166
2.8979	0.729899
2.9029	0.730631
2.90791	0.731361
2.91291	0.73209
2.91792	0.732817
2.92292	0.733544
2.92793	0.734268
2.93293	0.734992
2.93794	0.735714
2.94294	0.736434
2.94795	0.737154
2.95295	0.737871
2.95796	0.738588
2.96296	0.739303
2.96797	0.740017
2.97297	0.74073
2.97798	0.741441
2.98298	0.742151
2.98799	0.742859
2.99299	0.743566
2.998	0.744272
3	0.744554
3.003	0.744976
3.00801	0.745679
3.01301	0.746381
3.01802	0.747082
3.02302	0.747781
3.02803	0.748479
3.03303	0.749175
3.03804	0.74987
3.04304	0.750564
3.04805	0.751257
3.05305	0.751948
3.05806	0.752638
3.06306	0.753327
3.06807	0.754014
3.07307	0.7547
3.07808	0.755385
3.08308	0.756068
3.08809	0.75675
3.09309	0.757431
3.0981	0.758111
3.1031	0.758789
3.10811	0.759466
3.11311	0.760142
3.11812	0.760816
3.12312	0.761489
3.12813	0.762161
3.13313	0.762832
3.13814	0.763501
3.14314	0.764169
3.14815	0.764836
3.15315	0.765502
3.15816	0.766166
3.16316	0.766829
3.16817	0.767491
3.17317	0.768151
3.17818	0.768811
3.18318	0.769469
3.18819	0.770125
3.19319	0.770781
3.1982	0.771435
3.2032	0.772088
3.20821	0.77274
3.21321	0.773391
3.21822	0.77404
3.22322	0.774688
3.22823	0.775335
3.23323	0.775981
3.23824	0.776625
3.24324	0.777269
3.24825	0.777911
3.25	0.778135
3.25325	0.778552
3.25826	0.779191
3.26326	0.77983
3.26827	0.780467
3.27327	0.781103
3.27828	0.781738
3.28328	0.782371
3.28829	0.783004
3.29329	0.783635
3.2983	0.784265
3.3033	0.784894
3.30831	0.785521
3.31331	0.786148
3.31832	0.786773
3.32332	0.787397
3.32833	0.78802
3.33333	0.788642
3.33834	0.789262
3.34334	0.789882
3.34835	0.7905
3.35335	0.791117
3.35836	0.791733
3.36336	0.792347
3.36837	0.792961
3.37337	0.793573
3.37838	0.794184
3.38338	0.794794
3.38839	0.795403
3.39339	0.796011
3.3984	0.796618
3.4034	0.797223
3.40841	0.797827
3.41341	0.798431
3.41842	0.799033
3.42342	0.799634
3.42843	0.800233
3.43343	0.800832
3.43844	0.801429
3.44344	0.802026
3.44845	0.802621
3.45345	0.803215
3.45846	0.803808
3.46346	0.8044
3.46847	0.804991
3.47347	0.80558
3.47848	0.806169
3.48348	0.806756
3.48849	0.807342
3.49349	0.807928
3.4985	0.808512
3.5	0.808687
3.5035	0.809095
3.50851	0.809676
3.51351	0.810257
3.51852	0.810837
3.52352	0.811415
3.52853	0.811993
3.53353	0.812569
3.53854	0.813145
3.54354	0.813719
3.54855	0.814292
3.55355	0.814864
3.55856	0.815435
3.56356	0.816005
3.56857	0.816574
3.57357	0.817141
3.57858	0.817708
3.58358	0.818273
3.58859	0.818838
3.59359	0.819401
3.5986	0.819964
3.6036	0.820525
3.60861	0.821085
3.61361	0.821644
3.61862	0.822203
3.62362	0.82276
3.62863	0.823316
3.63363	0.823871
3.63864	0.824425
3.64364	0.824977
3.64865	0.825529
3.65365	0.82608
3.65866	0.82663
3.66366	0.827178
3.66867	0.827726
3.67367	0.828273
3.67868	0.828818
3.68368	0.829363
3.68869	0.829906
3.69369	0.830449
3.6987	0.83099
3.7037	0.831531
3.70871	0.83207
3.71371	0.832609
3.71872	0.833146
3.72372	0.833682
3.72873	0.834218
3.73373	0.834752
3.73874	0.835285
3.74374	0.835818
3.74875	0.836349
3.75	0.836482
3.75375	0.836879
3.75876	0.837409
3.76376	0.837937
3.76877	0.838464
3.77377	0.838991
3.77878	0.839516
3.78378	0.84004
3.78879	0.840564
3.79379	0.841086
3.7988	0.841607
3.8038	0.842128
3.80881	0.842647
3.81381	0.843165
3.81882	0.843683
3.82382	0.844199
3.82883	0.844715
3.83383	0.845229
3.83884	0.845743
3.84384	0.846255
3.84885	0.846767
3.85385	0.847277
3.85886	0.847787
3.86386	0.848296
3.86887	0.848803
3.87387	0.84931
3.87888	0.849816
3.88388	0.850321
3.88889	0.850825
3.89389	0.851328
3.8989	0.85183
3.9039	0.852331
3.90891	0.852831
3.91391	0.85333
3.91892	0.853828
3.92392	0.854325
3.92893	0.854822
3.93393	0.855317
3.93894	0.855811
3.94394	0.856305
3.94895	0.856798
3.95395	0.857289
3.95896	0.85778
3.96396	0.85827
3.96897	0.858759
3.97397	0.859246
3.97898	0.859733
3.98398	0.86022
3.98899	0.860705
3.99399	0.861189
3.999	0.861672
4	0.861769
4.004	0.862155
4.00901	0.862636
4.01401	0.863117
4.01902	0.863597
4.02402	0.864075
4.02903	0.864553
4.03403	0.86503
4.03904	0.865506
4.04404	0.865981
4.04905	0.866456
4.05405	0.866929
4.05906	0.867402
4.06406	0.867873
4.06907	0.868344
4.07407	0.868814
4.07908	0.869283
4.08408	0.869751
4.08909	0.870218
4.09409	0.870684
4.0991	0.871149
4.1041	0.871614
4.10911	0.872077
4.11411	0.87254
4.11912	0.873002
4.12412	0.873463
4.12913	0.873923
4.13413	0.874382
4.13914	0.874841
4.14414	0.875298
4.14915	0.875755
4.15415	0.876211
4.15916	0.876666
4.16416	0.87712
4.16917	0.877573
4.17417	0.878025
4.17918	0.878477
4.18418	0.878927
4.18919	0.879377
4.19419	0.879826
4.1992	0.880274
4.2042	0.880721
4.20921	0.881168
4.21421	0.881613
4.21922	0.882058
4.22422	0.882502
4.22923	0.882945
4.23423	0.883387
4.23924	0.883828
4.24424	0.884269
4.24925	0.884709
4.25	0.884775
4.25425	0.885148
4.25926	0.885586
4.26426	0.886023
4.26927	0.886459
4.27427	0.886895
4.27928	0.887329
4.28428	0.887763
4.28929	0.888196
4.29429	0.888629
4.2993	0.88906
4.3043	0.889491
4.30931	0.88992
4.31431	0.890349
4.31932	0.890778
4.32432	0.891205
4.32933	0.891632
4.33433	0.892057
4.33934	0.892482
4.34434	0.892906
4.34935	0.89333
4.35435	0.893752
4.35936	0.894174
4.36436	0.894595
4.36937	0.895015
4.37437	0.895435
4.37938	0.895853
4.38438	0.896271
4.38939	0.896688
4.39439	0.897104
4.3994	0.897519
4.4044	0.897934
4.40941	0.898348
4.41441	0.898761
4.41942	0.899173
4.42442	0.899585
4.42943	0.899995
4.43443	0.900405
4.43944	0.900815
4.44444	0.901223
4.44945	0.901631
4.45445	0.902037
4.45946	0.902444
4.46446	0.902849
4.46947	0.903253
4.47447	0.903657
4.47948	0.90406
4.48448	0.904462
4.48949	0.904864
4.49449	0.905265
4.4995	0.905665
4.5	0.905705
4.5045	0.906064
4.50951	0.906462
4.51451	0.90686
4.51952	0.907257
4.52452	0.907653
4.52953	0.908049
4.53453	0.908443
4.53954	0.908837
4.54454	0.909231
4.54955	0.909623
4.55455	0.910015
4.55956	0.910406
4.56456	0.910796
4.56957	0.911186
4.57457	0.911574
4.57958	0.911962
4.58458	0.91235
4.58959	0.912736
4.59459	0.913122
4.5996	0.913507
4.6046	0.913892
4.60961	0.914275
4.61461	0.914658
4.61962	0.91504
4.62462	0.915422
4.62963	0.915803
4.63463	0.916183
4.63964	0.916562
4.64464	0.916941
4.64965	0.917318
4.65465	0.917696
4.65966	0.918072
4.66466	0.918448
4.66967	0.918823
4.67467	0.919197
4.67968	0.919571
4.68468	0.919944
4.68969	0.920316
4.69469	0.920688
4.6997	0.921058
4.7047	0.921428
4.70971	0.921798
4.71471	0.922167
4.71972	0.922535
4.72472	0.922902
4.72973	0.923268
4.73473	0.923634
4.73974	0.924
4.74474	0.924364
4.74975	0.924728
4.75	0.924746
4.75475	0.925091
4.75976	0.925454
4.76476	0.925815
4.76977	0.926177
4.77477	0.926537
4.77978	0.926897
4.78478	0.927256
4.78979	0.927614
4.79479	0.927972
4.7998	0.928329
4.8048	0.928685
4.80981	0.929041
4.81481	0.929396
4.81982	0.92975
4.82482	0.930104
4.82983	0.930457
4.83483	0.930809
4.83984	0.931161
4.84484	0.931512
4.84985	0.931862
4.85485	0.932212
4.85986	0.932561
4.86486	0.932909
4.86987	0.933257
4.87487	0.933604
4.87988	0.93395
4.88488	0.934296
4.88989	0.934641
4.89489	0.934986
4.8999	0.935329
5	0.94207

## Sheet: FitNLCurve16
Independent Variable	ExpGro1 Fit of Sheet1 N
Fitted Curves Plot	Fitted Curves Plot
5	-0.0079432
5.00501	-0.00532993
5.01001	-0.0027228
5.01502	-0.000121796
5.02002	0.00247309
5.02503	0.00506188
5.03003	0.00764458
5.03504	0.0102212
5.04004	0.0127918
5.04505	0.0153563
5.05005	0.0179148
5.05506	0.0204673
5.06006	0.0230138
5.06507	0.0255543
5.07007	0.0280888
5.07508	0.0306174
5.08008	0.03314
5.08509	0.0356567
5.09009	0.0381674
5.0951	0.0406723
5.1001	0.0431713
5.10511	0.0456644
5.11011	0.0481516
5.11512	0.050633
5.12012	0.0531086
5.12513	0.0555784
5.13013	0.0580423
5.13514	0.0605004
5.14014	0.0629528
5.14515	0.0653994
5.15015	0.0678403
5.15516	0.0702754
5.16016	0.0727048
5.16517	0.0751284
5.17017	0.0775464
5.17518	0.0799587
5.18018	0.0823653
5.18519	0.0847663
5.19019	0.0871616
5.1952	0.0895513
5.2002	0.0919354
5.20521	0.0943138
5.21021	0.0966867
5.21522	0.099054
5.22022	0.101416
5.22523	0.103772
5.23023	0.106123
5.23524	0.108468
5.24024	0.110807
5.24525	0.113141
5.25	0.115354
5.25025	0.11547
5.25526	0.117793
5.26026	0.120111
5.26527	0.122423
5.27027	0.12473
5.27528	0.127031
5.28028	0.129327
5.28529	0.131618
5.29029	0.133903
5.2953	0.136183
5.3003	0.138457
5.30531	0.140726
5.31031	0.14299
5.31532	0.145248
5.32032	0.147502
5.32533	0.149749
5.33033	0.151992
5.33534	0.154229
5.34034	0.156461
5.34535	0.158688
5.35035	0.16091
5.35536	0.163126
5.36036	0.165337
5.36537	0.167543
5.37037	0.169744
5.37538	0.171939
5.38038	0.17413
5.38539	0.176315
5.39039	0.178495
5.3954	0.18067
5.4004	0.18284
5.40541	0.185004
5.41041	0.187164
5.41542	0.189319
5.42042	0.191468
5.42543	0.193613
5.43043	0.195752
5.43544	0.197887
5.44044	0.200016
5.44545	0.20214
5.45045	0.20426
5.45546	0.206374
5.46046	0.208483
5.46547	0.210588
5.47047	0.212687
5.47548	0.214782
5.48048	0.216872
5.48549	0.218956
5.49049	0.221036
5.4955	0.223111
5.5	0.224975
5.5005	0.225181
5.50551	0.227247
5.51051	0.229307
5.51552	0.231362
5.52052	0.233413
5.52553	0.235459
5.53053	0.2375
5.53554	0.239536
5.54054	0.241568
5.54555	0.243594
5.55055	0.245616
5.55556	0.247634
5.56056	0.249646
5.56557	0.251654
5.57057	0.253657
5.57558	0.255655
5.58058	0.257648
5.58559	0.259637
5.59059	0.261622
5.5956	0.263601
5.6006	0.265576
5.60561	0.267546
5.61061	0.269512
5.61562	0.271473
5.62062	0.273429
5.62563	0.275381
5.63063	0.277328
5.63564	0.279271
5.64064	0.281209
5.64565	0.283142
5.65065	0.285071
5.65566	0.286996
5.66066	0.288916
5.66567	0.290831
5.67067	0.292742
5.67568	0.294648
5.68068	0.29655
5.68569	0.298448
5.69069	0.300341
5.6957	0.302229
5.7007	0.304113
5.70571	0.305993
5.71071	0.307868
5.71572	0.309739
5.72072	0.311605
5.72573	0.313467
5.73073	0.315325
5.73574	0.317178
5.74074	0.319027
5.74575	0.320872
5.75	0.322436
5.75075	0.322712
5.75576	0.324548
5.76076	0.32638
5.76577	0.328207
5.77077	0.33003
5.77578	0.331849
5.78078	0.333663
5.78579	0.335473
5.79079	0.337279
5.7958	0.339081
5.8008	0.340878
5.80581	0.342672
5.81081	0.344461
5.81582	0.346245
5.82082	0.348026
5.82583	0.349802
5.83083	0.351575
5.83584	0.353343
5.84084	0.355107
5.84585	0.356866
5.85085	0.358622
5.85586	0.360373
5.86086	0.362121
5.86587	0.363864
5.87087	0.365603
5.87588	0.367338
5.88088	0.369069
5.88589	0.370796
5.89089	0.372519
5.8959	0.374238
5.9009	0.375953
5.90591	0.377664
5.91091	0.37937
5.91592	0.381073
5.92092	0.382772
5.92593	0.384467
5.93093	0.386157
5.93594	0.387844
5.94094	0.389527
5.94595	0.391206
5.95095	0.392881
5.95596	0.394552
5.96096	0.396219
5.96597	0.397882
5.97097	0.399541
5.97598	0.401196
5.98098	0.402848
5.98599	0.404495
5.99099	0.406139
5.996	0.407779
6	0.409088
6.001	0.409415
6.00601	0.411047
6.01101	0.412675
6.01602	0.414299
6.02102	0.41592
6.02603	0.417537
6.03103	0.41915
6.03604	0.420759
6.04104	0.422364
6.04605	0.423966
6.05105	0.425564
6.05606	0.427158
6.06106	0.428748
6.06607	0.430335
6.07107	0.431918
6.07608	0.433497
6.08108	0.435073
6.08609	0.436644
6.09109	0.438212
6.0961	0.439777
6.1011	0.441338
6.10611	0.442895
6.11111	0.444448
6.11612	0.445998
6.12112	0.447544
6.12613	0.449086
6.13113	0.450625
6.13614	0.45216
6.14114	0.453692
6.14615	0.45522
6.15115	0.456744
6.15616	0.458265
6.16116	0.459782
6.16617	0.461296
6.17117	0.462806
6.17618	0.464313
6.18118	0.465816
6.18619	0.467315
6.19119	0.468811
6.1962	0.470304
6.2012	0.471793
6.20621	0.473278
6.21121	0.47476
6.21622	0.476239
6.22122	0.477714
6.22623	0.479185
6.23123	0.480653
6.23624	0.482118
6.24124	0.483579
6.24625	0.485037
6.25	0.486128
6.25125	0.486491
6.25626	0.487942
6.26126	0.489389
6.26627	0.490833
6.27127	0.492274
6.27628	0.493711
6.28128	0.495145
6.28629	0.496576
6.29129	0.498003
6.2963	0.499427
6.3013	0.500847
6.30631	0.502265
6.31131	0.503678
6.31632	0.505089
6.32132	0.506496
6.32633	0.5079
6.33133	0.5093
6.33634	0.510698
6.34134	0.512092
6.34635	0.513482
6.35135	0.51487
6.35636	0.516254
6.36136	0.517635
6.36637	0.519013
6.37137	0.520387
6.37638	0.521758
6.38138	0.523126
6.38639	0.524491
6.39139	0.525853
6.3964	0.527211
6.4014	0.528566
6.40641	0.529918
6.41141	0.531267
6.41642	0.532612
6.42142	0.533955
6.42643	0.535294
6.43143	0.53663
6.43644	0.537963
6.44144	0.539293
6.44645	0.54062
6.45145	0.541944
6.45646	0.543264
6.46146	0.544582
6.46647	0.545896
6.47147	0.547207
6.47648	0.548515
6.48148	0.54982
6.48649	0.551122
6.49149	0.552421
6.4965	0.553717
6.5	0.554623
6.5015	0.55501
6.50651	0.5563
6.51151	0.557587
6.51652	0.55887
6.52152	0.560151
6.52653	0.561429
6.53153	0.562704
6.53654	0.563975
6.54154	0.565244
6.54655	0.56651
6.55155	0.567773
6.55656	0.569032
6.56156	0.570289
6.56657	0.571543
6.57157	0.572794
6.57658	0.574042
6.58158	0.575287
6.58659	0.576529
6.59159	0.577768
6.5966	0.579005
6.6016	0.580238
6.60661	0.581469
6.61161	0.582696
6.61662	0.583921
6.62162	0.585143
6.62663	0.586362
6.63163	0.587578
6.63664	0.588791
6.64164	0.590002
6.64665	0.591209
6.65165	0.592414
6.65666	0.593616
6.66166	0.594815
6.66667	0.596011
6.67167	0.597204
6.67668	0.598395
6.68168	0.599583
6.68669	0.600768
6.69169	0.60195
6.6967	0.603129
6.7017	0.604306
6.70671	0.60548
6.71171	0.606651
6.71672	0.60782
6.72172	0.608985
6.72673	0.610148
6.73173	0.611308
6.73674	0.612466
6.74174	0.613621
6.74675	0.614773
6.75	0.61552
6.75175	0.615922
6.75676	0.617068
6.76176	0.618212
6.76677	0.619354
6.77177	0.620492
6.77678	0.621628
6.78178	0.622761
6.78679	0.623892
6.79179	0.62502
6.7968	0.626145
6.8018	0.627267
6.80681	0.628387
6.81181	0.629505
6.81682	0.630619
6.82182	0.631731
6.82683	0.632841
6.83183	0.633948
6.83684	0.635052
6.84184	0.636154
6.84685	0.637253
6.85185	0.638349
6.85686	0.639443
6.86186	0.640534
6.86687	0.641623
6.87187	0.642709
6.87688	0.643793
6.88188	0.644874
6.88689	0.645952
6.89189	0.647028
6.8969	0.648102
6.9019	0.649173
6.90691	0.650241
6.91191	0.651307
6.91692	0.652371
6.92192	0.653432
6.92693	0.65449
6.93193	0.655546
6.93694	0.656599
6.94194	0.65765
6.94695	0.658699
6.95195	0.659745
6.95696	0.660788
6.96196	0.66183
6.96697	0.662868
6.97197	0.663905
6.97698	0.664938
6.98198	0.66597
6.98699	0.666999
6.99199	0.668025
6.997	0.669049
7	0.669663
7.002	0.670071
7.00701	0.67109
7.01201	0.672107
7.01702	0.673122
7.02202	0.674134
7.02703	0.675144
7.03203	0.676151
7.03704	0.677156
7.04204	0.678159
7.04705	0.679159
7.05205	0.680157
7.05706	0.681153
7.06206	0.682146
7.06707	0.683137
7.07207	0.684125
7.07708	0.685112
7.08208	0.686095
7.08709	0.687077
7.09209	0.688056
7.0971	0.689033
7.1021	0.690008
7.10711	0.690981
7.11211	0.691951
7.11712	0.692919
7.12212	0.693884
7.12713	0.694848
7.13213	0.695809
7.13714	0.696767
7.14214	0.697724
7.14715	0.698678
7.15215	0.69963
7.15716	0.70058
7.16216	0.701528
7.16717	0.702473
7.17217	0.703416
7.17718	0.704357
7.18218	0.705296
7.18719	0.706232
7.19219	0.707167
7.1972	0.708099
7.2022	0.709029
7.20721	0.709956
7.21221	0.710882
7.21722	0.711805
7.22222	0.712726
7.22723	0.713645
7.23223	0.714562
7.23724	0.715477
7.24224	0.71639
7.24725	0.7173
7.25	0.7178
7.25225	0.718208
7.25726	0.719114
7.26226	0.720018
7.26727	0.72092
7.27227	0.72182
7.27728	0.722718
7.28228	0.723613
7.28729	0.724507
7.29229	0.725398
7.2973	0.726287
7.3023	0.727174
7.30731	0.728059
7.31231	0.728942
7.31732	0.729823
7.32232	0.730702
7.32733	0.731579
7.33233	0.732454
7.33734	0.733326
7.34234	0.734197
7.34735	0.735065
7.35235	0.735932
7.35736	0.736796
7.36236	0.737659
7.36737	0.738519
7.37237	0.739378
7.37738	0.740234
7.38238	0.741088
7.38739	0.741941
7.39239	0.742791
7.3974	0.743639
7.4024	0.744486
7.40741	0.74533
7.41241	0.746173
7.41742	0.747013
7.42242	0.747851
7.42743	0.748688
7.43243	0.749522
7.43744	0.750355
7.44244	0.751185
7.44745	0.752014
7.45245	0.752841
7.45746	0.753665
7.46246	0.754488
7.46747	0.755309
7.47247	0.756128
7.47748	0.756945
7.48248	0.75776
7.48749	0.758573
7.49249	0.759384
7.4975	0.760194
7.5	0.760598
7.5025	0.761001
7.50751	0.761807
7.51251	0.76261
7.51752	0.763412
7.52252	0.764212
7.52753	0.76501
7.53253	0.765806
7.53754	0.7666
7.54254	0.767393
7.54755	0.768183
7.55255	0.768972
7.55756	0.769759
7.56256	0.770544
7.56757	0.771327
7.57257	0.772108
7.57758	0.772887
7.58258	0.773665
7.58759	0.774441
7.59259	0.775215
7.5976	0.775987
7.6026	0.776757
7.60761	0.777526
7.61261	0.778292
7.61762	0.779057
7.62262	0.77982
7.62763	0.780582
7.63263	0.781341
7.63764	0.782099
7.64264	0.782855
7.64765	0.783609
7.65265	0.784361
7.65766	0.785112
7.66266	0.785861
7.66767	0.786608
7.67267	0.787353
7.67768	0.788097
7.68268	0.788839
7.68769	0.789579
7.69269	0.790317
7.6977	0.791054
7.7027	0.791789
7.70771	0.792522
7.71271	0.793253
7.71772	0.793983
7.72272	0.794711
7.72773	0.795437
7.73273	0.796162
7.73774	0.796885
7.74274	0.797606
7.74775	0.798325
7.75	0.798648
7.75275	0.799043
7.75776	0.799759
7.76276	0.800474
7.76777	0.801186
7.77277	0.801897
7.77778	0.802607
7.78278	0.803314
7.78779	0.80402
7.79279	0.804725
7.7978	0.805428
7.8028	0.806129
7.80781	0.806828
7.81281	0.807526
7.81782	0.808222
7.82282	0.808917
7.82783	0.80961
7.83283	0.810301
7.83784	0.81099
7.84284	0.811678
7.84785	0.812365
7.85285	0.81305
7.85786	0.813733
7.86286	0.814414
7.86787	0.815094
7.87287	0.815773
7.87788	0.816449
7.88288	0.817125
7.88789	0.817798
7.89289	0.81847
7.8979	0.819141
7.9029	0.81981
7.90791	0.820477
7.91291	0.821143
7.91792	0.821807
7.92292	0.822469
7.92793	0.82313
7.93293	0.82379
7.93794	0.824448
7.94294	0.825104
7.94795	0.825759
7.95295	0.826412
7.95796	0.827064
7.96296	0.827714
7.96797	0.828363
7.97297	0.82901
7.97798	0.829656
7.98298	0.8303
7.98799	0.830942
7.99299	0.831584
7.998	0.832223
8	0.832479
8.003	0.832861
8.00801	0.833498
8.01301	0.834133
8.01802	0.834767
8.02302	0.835399
8.02803	0.836029
8.03303	0.836658
8.03804	0.837286
8.04304	0.837912
8.04805	0.838537
8.05305	0.83916
8.05806	0.839782
8.06306	0.840402
8.06807	0.841021
8.07307	0.841639
8.07808	0.842255
8.08308	0.842869
8.08809	0.843482
8.09309	0.844094
8.0981	0.844704
8.1031	0.845313
8.10811	0.84592
8.11311	0.846526
8.11812	0.847131
8.12312	0.847734
8.12813	0.848335
8.13313	0.848935
8.13814	0.849534
8.14314	0.850132
8.14815	0.850728
8.15315	0.851322
8.15816	0.851915
8.16316	0.852507
8.16817	0.853098
8.17317	0.853687
8.17818	0.854274
8.18318	0.854861
8.18819	0.855445
8.19319	0.856029
8.1982	0.856611
8.2032	0.857192
8.20821	0.857771
8.21321	0.858349
8.21822	0.858926
8.22322	0.859501
8.22823	0.860075
8.23323	0.860648
8.23824	0.861219
8.24324	0.861789
8.24825	0.862358
8.25	0.862556
8.25325	0.862925
8.25826	0.863491
8.26326	0.864055
8.26827	0.864619
8.27327	0.865181
8.27828	0.865741
8.28328	0.866301
8.28829	0.866859
8.29329	0.867415
8.2983	0.867971
8.3033	0.868525
8.30831	0.869077
8.31331	0.869629
8.31832	0.870179
8.32332	0.870728
8.32833	0.871275
8.33333	0.871822
8.33834	0.872367
8.34334	0.87291
8.34835	0.873453
8.35335	0.873994
8.35836	0.874534
8.36336	0.875073
8.36837	0.87561
8.37337	0.876146
8.37838	0.876681
8.38338	0.877214
8.38839	0.877747
8.39339	0.878278
8.3984	0.878808
8.4034	0.879336
8.40841	0.879864
8.41341	0.88039
8.41842	0.880915
8.42342	0.881438
8.42843	0.881961
8.43343	0.882482
8.43844	0.883002
8.44344	0.88352
8.44845	0.884038
8.45345	0.884554
8.45846	0.885069
8.46346	0.885583
8.46847	0.886096
8.47347	0.886607
8.47848	0.887117
8.48348	0.887627
8.48849	0.888134
8.49349	0.888641
8.4985	0.889146
8.5	0.889298
8.5035	0.889651
8.50851	0.890154
8.51351	0.890656
8.51852	0.891156
8.52352	0.891656
8.52853	0.892154
8.53353	0.892652
8.53854	0.893148
8.54354	0.893642
8.54855	0.894136
8.55355	0.894629
8.55856	0.89512
8.56356	0.89561
8.56857	0.896099
8.57357	0.896587
8.57858	0.897074
8.58358	0.89756
8.58859	0.898044
8.59359	0.898528
8.5986	0.89901
8.6036	0.899491
8.60861	0.899971
8.61361	0.90045
8.61862	0.900927
8.62362	0.901404
8.62863	0.901879
8.63363	0.902354
8.63864	0.902827
8.64364	0.903299
8.64865	0.90377
8.65365	0.90424
8.65866	0.904709
8.66366	0.905177
8.66867	0.905643
8.67367	0.906109
8.67868	0.906573
8.68368	0.907036
8.68869	0.907499
8.69369	0.90796
8.6987	0.90842
8.7037	0.908879
8.70871	0.909337
8.71371	0.909793
8.71872	0.910249
8.72372	0.910704
8.72873	0.911157
8.73373	0.91161
8.73874	0.912061
8.74374	0.912512
8.74875	0.912961
8.75	0.913073
8.75375	0.913409
8.75876	0.913857
8.76376	0.914303
8.76877	0.914748
8.77377	0.915192
8.77878	0.915635
8.78378	0.916077
8.78879	0.916518
8.79379	0.916958
8.7988	0.917397
8.8038	0.917835
8.80881	0.918272
8.81381	0.918707
8.81882	0.919142
8.82382	0.919576
8.82883	0.920009
8.83383	0.92044
8.83884	0.920871
8.84384	0.921301
8.84885	0.921729
8.85385	0.922157
8.85886	0.922584
8.86386	0.923009
8.86887	0.923434
8.87387	0.923858
8.87888	0.92428
8.88388	0.924702
8.88889	0.925123
8.89389	0.925542
8.8989	0.925961
8.9039	0.926379
8.90891	0.926796
8.91391	0.927211
8.91892	0.927626
8.92392	0.92804
8.92893	0.928453
8.93393	0.928865
8.93894	0.929276
8.94394	0.929686
8.94895	0.930095
8.95395	0.930503
8.95896	0.93091
8.96396	0.931316
8.96897	0.931721
8.97397	0.932125
8.97898	0.932528
8.98398	0.932931
8.98899	0.933332
8.99399	0.933732
8.999	0.934132
9	0.934211
9.004	0.93453
9.00901	0.934928
9.01401	0.935324
9.01902	0.93572
9.02402	0.936115
9.02903	0.936509
9.03403	0.936902
9.03904	0.937294
9.04404	0.937685
9.04905	0.938075
9.05405	0.938464
9.05906	0.938853
9.06406	0.93924
9.06907	0.939626
9.07407	0.940012
9.07908	0.940397
9.08408	0.940781
9.08909	0.941163
9.09409	0.941545
9.0991	0.941927
9.1041	0.942307
9.10911	0.942686
9.11411	0.943064
9.11912	0.943442
9.12412	0.943819
9.12913	0.944194
9.13413	0.944569
9.13914	0.944943
9.14414	0.945316
9.14915	0.945688
9.15415	0.94606
9.15916	0.94643
9.16416	0.9468
9.16917	0.947169
9.17417	0.947537
9.17918	0.947904
9.18418	0.94827
9.18919	0.948635
9.19419	0.948999
9.1992	0.949363
9.2042	0.949726
9.20921	0.950087
9.21421	0.950448
9.21922	0.950809
9.22422	0.951168
9.22923	0.951526
9.23423	0.951884
9.23924	0.952241
9.24424	0.952597
9.24925	0.952952
9.25	0.953005
9.25425	0.953306
9.25926	0.95366
9.26426	0.954012
9.26927	0.954364
9.27427	0.954715
9.27928	0.955065
9.28428	0.955414
9.28929	0.955763
9.29429	0.956111
9.2993	0.956457
9.3043	0.956803
9.30931	0.957149
9.31431	0.957493
9.31932	0.957837
9.32432	0.958179
9.32933	0.958521
9.33433	0.958863
9.33934	0.959203
9.34434	0.959543
9.34935	0.959881
9.35435	0.960219
9.35936	0.960556
9.36436	0.960893
9.36937	0.961228
9.37437	0.961563
9.37938	0.961897
9.38438	0.962231
9.38939	0.962563
9.39439	0.962895
9.3994	0.963226
9.4044	0.963556
9.40941	0.963885
9.41441	0.964214
9.41942	0.964541
9.42442	0.964868
9.42943	0.965195
9.43443	0.96552
9.43944	0.965845
9.44444	0.966169
9.44945	0.966492
9.45445	0.966815
9.45946	0.967136
9.46446	0.967457
9.46947	0.967777
9.47447	0.968097
9.47948	0.968415
9.48448	0.968733
9.48949	0.96905
9.49449	0.969367
9.4995	0.969683
9.5	0.969714
9.5045	0.969998
9.50951	0.970312
9.51451	0.970625
9.51952	0.970938
9.52452	0.97125
9.52953	0.971561
9.53453	0.971872
9.53954	0.972181
9.54454	0.972491
9.54955	0.972799
9.55455	0.973106
9.55956	0.973413
9.56456	0.97372
9.56957	0.974025
9.57457	0.97433
9.57958	0.974634
9.58458	0.974937
9.58959	0.97524
9.59459	0.975541
9.5996	0.975843
9.6046	0.976143
9.60961	0.976443
9.61461	0.976742
9.61962	0.97704
9.62462	0.977338
9.62963	0.977635
9.63463	0.977931
9.63964	0.978227
9.64464	0.978521
9.64965	0.978816
9.65465	0.979109
9.65966	0.979402
9.66466	0.979694
9.66967	0.979985
9.67467	0.980276
9.67968	0.980566
9.68468	0.980855
9.68969	0.981144
9.69469	0.981432
9.6997	0.981719
9.7047	0.982006
9.70971	0.982292
9.71471	0.982577
9.71972	0.982862
9.72472	0.983146
9.72973	0.983429
9.73473	0.983712
9.73974	0.983994
9.74474	0.984275
9.74975	0.984556
9.75	0.98457
9.75475	0.984836
9.75976	0.985115
9.76476	0.985394
9.76977	0.985672
9.77477	0.985949
9.77978	0.986226
9.78478	0.986502
9.78979	0.986777
9.79479	0.987052
9.7998	0.987326
9.8048	0.987599
9.80981	0.987872
9.81481	0.988144
9.81982	0.988416
9.82482	0.988687
9.82983	0.988957
9.83483	0.989227
9.83984	0.989496
9.84484	0.989764
9.84985	0.990032
9.85485	0.990299
9.85986	0.990565
9.86486	0.990831
9.86987	0.991097
9.87487	0.991361
9.87988	0.991625
9.88488	0.991888
9.88989	0.992151
9.89489	0.992413
9.8999	0.992675
10	0.997778

## Sheet: FitNLCurve17
Independent Variable	ExpGro1 Fit of Sheet1 P
Fitted Curves Plot	Fitted Curves Plot
10	-0.0850088
10.005	-0.0814837
10.01	-0.0779688
10.015	-0.0744639
10.02	-0.070969
10.025	-0.0674842
10.03	-0.0640093
10.035	-0.0605443
10.04	-0.0570893
10.045	-0.0536442
10.0501	-0.0502089
10.0551	-0.0467834
10.0601	-0.0433678
10.0651	-0.0399619
10.0701	-0.0365657
10.0751	-0.0331793
10.0801	-0.0298026
10.0851	-0.0264355
10.0901	-0.023078
10.0951	-0.0197302
10.1001	-0.0163919
10.1051	-0.0130632
10.1101	-0.00974404
10.1151	-0.00643435
10.1201	-0.00313413
10.1251	0.000156647
10.1301	0.00343801
10.1351	0.00670998
10.1401	0.00997259
10.1451	0.0132259
10.1502	0.0164698
10.1552	0.0197045
10.1602	0.02293
10.1652	0.0261462
10.1702	0.0293532
10.1752	0.032551
10.1802	0.0357397
10.1852	0.0389192
10.1902	0.0420897
10.1952	0.0452511
10.2002	0.0484034
10.2052	0.0515467
10.2102	0.0546811
10.2152	0.0578064
10.2202	0.0609229
10.2252	0.0640304
10.2302	0.067129
10.2352	0.0702187
10.2402	0.0732996
10.2452	0.0763717
10.25	0.0792821
10.2503	0.079435
10.2553	0.0824896
10.2603	0.0855354
10.2653	0.0885724
10.2703	0.0916008
10.2753	0.0946206
10.2803	0.0976317
10.2853	0.100634
10.2903	0.103628
10.2953	0.106613
10.3003	0.10959
10.3053	0.112558
10.3103	0.115518
10.3153	0.118469
10.3203	0.121412
10.3253	0.124347
10.3303	0.127273
10.3353	0.13019
10.3403	0.1331
10.3453	0.136001
10.3504	0.138893
10.3554	0.141778
10.3604	0.144654
10.3654	0.147522
10.3704	0.150382
10.3754	0.153233
10.3804	0.156077
10.3854	0.158912
10.3904	0.161739
10.3954	0.164558
10.4004	0.167369
10.4054	0.170172
10.4104	0.172967
10.4154	0.175754
10.4204	0.178533
10.4254	0.181304
10.4304	0.184067
10.4354	0.186822
10.4404	0.18957
10.4454	0.192309
10.4505	0.195041
10.4555	0.197764
10.4605	0.20048
10.4655	0.203189
10.4705	0.205889
10.4755	0.208582
10.4805	0.211267
10.4855	0.213944
10.4905	0.216614
10.4955	0.219276
10.5	0.221665
10.5005	0.22193
10.5055	0.224577
10.5105	0.227216
10.5155	0.229848
10.5205	0.232472
10.5255	0.235089
10.5305	0.237698
10.5355	0.2403
10.5405	0.242894
10.5455	0.245481
10.5506	0.248061
10.5556	0.250633
10.5606	0.253197
10.5656	0.255755
10.5706	0.258305
10.5756	0.260848
10.5806	0.263383
10.5856	0.265911
10.5906	0.268432
10.5956	0.270946
10.6006	0.273453
10.6056	0.275952
10.6106	0.278445
10.6156	0.28093
10.6206	0.283408
10.6256	0.285879
10.6306	0.288343
10.6356	0.290799
10.6406	0.293249
10.6456	0.295692
10.6507	0.298128
10.6557	0.300557
10.6607	0.302979
10.6657	0.305394
10.6707	0.307802
10.6757	0.310203
10.6807	0.312597
10.6857	0.314984
10.6907	0.317365
10.6957	0.319739
10.7007	0.322106
10.7057	0.324466
10.7107	0.32682
10.7157	0.329166
10.7207	0.331506
10.7257	0.33384
10.7307	0.336166
10.7357	0.338486
10.7407	0.3408
10.7457	0.343107
10.75	0.345062
10.7508	0.345407
10.7558	0.3477
10.7608	0.349987
10.7658	0.352268
10.7708	0.354542
10.7758	0.356809
10.7808	0.35907
10.7858	0.361324
10.7908	0.363573
10.7958	0.365814
10.8008	0.368049
10.8058	0.370278
10.8108	0.3725
10.8158	0.374717
10.8208	0.376926
10.8258	0.37913
10.8308	0.381327
10.8358	0.383518
10.8408	0.385702
10.8458	0.38788
10.8509	0.390052
10.8559	0.392218
10.8609	0.394378
10.8659	0.396531
10.8709	0.398679
10.8759	0.40082
10.8809	0.402955
10.8859	0.405084
10.8909	0.407207
10.8959	0.409323
10.9009	0.411434
10.9059	0.413539
10.9109	0.415637
10.9159	0.41773
10.9209	0.419817
10.9259	0.421897
10.9309	0.423972
10.9359	0.426041
10.9409	0.428104
10.9459	0.430161
10.951	0.432212
10.956	0.434257
10.961	0.436296
10.966	0.43833
10.971	0.440357
10.976	0.442379
10.981	0.444395
10.986	0.446406
10.991	0.44841
10.996	0.450409
11	0.452004
11.001	0.452402
11.006	0.45439
11.011	0.456372
11.016	0.458348
11.021	0.460318
11.026	0.462283
11.031	0.464242
11.036	0.466196
11.041	0.468144
11.046	0.470086
11.0511	0.472023
11.0561	0.473954
11.0611	0.47588
11.0661	0.4778
11.0711	0.479715
11.0761	0.481624
11.0811	0.483528
11.0861	0.485427
11.0911	0.48732
11.0961	0.489207
11.1011	0.491089
11.1061	0.492966
11.1111	0.494837
11.1161	0.496703
11.1211	0.498564
11.1261	0.50042
11.1311	0.50227
11.1361	0.504114
11.1411	0.505954
11.1461	0.507788
11.1512	0.509617
11.1562	0.511441
11.1612	0.513259
11.1662	0.515073
11.1712	0.516881
11.1762	0.518684
11.1812	0.520482
11.1862	0.522274
11.1912	0.524062
11.1962	0.525844
11.2012	0.527622
11.2062	0.529394
11.2112	0.531161
11.2162	0.532923
11.2212	0.53468
11.2262	0.536432
11.2312	0.538179
11.2362	0.539921
11.2412	0.541658
11.2462	0.54339
11.25	0.544686
11.2513	0.545117
11.2563	0.54684
11.2613	0.548557
11.2663	0.550269
11.2713	0.551977
11.2763	0.553679
11.2813	0.555377
11.2863	0.55707
11.2913	0.558758
11.2963	0.560441
11.3013	0.562119
11.3063	0.563793
11.3113	0.565461
11.3163	0.567125
11.3213	0.568785
11.3263	0.570439
11.3313	0.572089
11.3363	0.573734
11.3413	0.575374
11.3463	0.57701
11.3514	0.578641
11.3564	0.580267
11.3614	0.581889
11.3664	0.583506
11.3714	0.585118
11.3764	0.586726
11.3814	0.588329
11.3864	0.589927
11.3914	0.591521
11.3964	0.593111
11.4014	0.594696
11.4064	0.596276
11.4114	0.597852
11.4164	0.599423
11.4214	0.60099
11.4264	0.602552
11.4314	0.60411
11.4364	0.605663
11.4414	0.607212
11.4464	0.608757
11.4515	0.610297
11.4565	0.611833
11.4615	0.613364
11.4665	0.614891
11.4715	0.616413
11.4765	0.617932
11.4815	0.619445
11.4865	0.620955
11.4915	0.62246
11.4965	0.623961
11.5	0.625009
11.5015	0.625458
11.5065	0.62695
11.5115	0.628438
11.5165	0.629922
11.5215	0.631401
11.5265	0.632877
11.5315	0.634348
11.5365	0.635815
11.5415	0.637277
11.5465	0.638736
11.5516	0.64019
11.5566	0.64164
11.5616	0.643086
11.5666	0.644528
11.5716	0.645966
11.5766	0.6474
11.5816	0.648829
11.5866	0.650255
11.5916	0.651676
11.5966	0.653093
11.6016	0.654507
11.6066	0.655916
11.6116	0.657321
11.6166	0.658722
11.6216	0.660119
11.6266	0.661512
11.6316	0.662902
11.6366	0.664287
11.6416	0.665668
11.6466	0.667045
11.6517	0.668419
11.6567	0.669788
11.6617	0.671153
11.6667	0.672515
11.6717	0.673873
11.6767	0.675226
11.6817	0.676576
11.6867	0.677922
11.6917	0.679265
11.6967	0.680603
11.7017	0.681938
11.7067	0.683268
11.7117	0.684595
11.7167	0.685918
11.7217	0.687238
11.7267	0.688553
11.7317	0.689865
11.7367	0.691173
11.7417	0.692477
11.7467	0.693778
11.75	0.694621
11.7518	0.695075
11.7568	0.696368
11.7618	0.697657
11.7668	0.698943
11.7718	0.700225
11.7768	0.701504
11.7818	0.702778
11.7868	0.704049
11.7918	0.705317
11.7968	0.706581
11.8018	0.707841
11.8068	0.709098
11.8118	0.710351
11.8168	0.7116
11.8218	0.712846
11.8268	0.714088
11.8318	0.715327
11.8368	0.716562
11.8418	0.717794
11.8468	0.719022
11.8519	0.720246
11.8569	0.721468
11.8619	0.722685
11.8669	0.723899
11.8719	0.72511
11.8769	0.726317
11.8819	0.727521
11.8869	0.728721
11.8919	0.729918
11.8969	0.731112
11.9019	0.732302
11.9069	0.733488
11.9119	0.734672
11.9169	0.735851
11.9219	0.737028
11.9269	0.738201
11.9319	0.739371
11.9369	0.740537
11.9419	0.7417
11.9469	0.74286
11.952	0.744016
11.957	0.745169
11.962	0.746319
11.967	0.747466
11.972	0.748609
11.977	0.749749
11.982	0.750886
11.987	0.752019
11.992	0.753149
11.997	0.754276
12	0.754951
12.002	0.7554
12.007	0.756521
12.012	0.757638
12.017	0.758752
12.022	0.759863
12.027	0.760971
12.032	0.762075
12.037	0.763177
12.042	0.764275
12.047	0.76537
12.0521	0.766462
12.0571	0.767551
12.0621	0.768637
12.0671	0.76972
12.0721	0.770799
12.0771	0.771876
12.0821	0.772949
12.0871	0.774019
12.0921	0.775087
12.0971	0.776151
12.1021	0.777212
12.1071	0.77827
12.1121	0.779325
12.1171	0.780377
12.1221	0.781426
12.1271	0.782473
12.1321	0.783516
12.1371	0.784556
12.1421	0.785593
12.1471	0.786627
12.1522	0.787658
12.1572	0.788686
12.1622	0.789712
12.1672	0.790734
12.1722	0.791754
12.1772	0.79277
12.1822	0.793784
12.1872	0.794794
12.1922	0.795802
12.1972	0.796807
12.2022	0.797809
12.2072	0.798809
12.2122	0.799805
12.2172	0.800798
12.2222	0.801789
12.2272	0.802777
12.2322	0.803762
12.2372	0.804744
12.2422	0.805723
12.2472	0.8067
12.25	0.807236
12.2523	0.807674
12.2573	0.808645
12.2623	0.809613
12.2673	0.810578
12.2723	0.811541
12.2773	0.812501
12.2823	0.813458
12.2873	0.814412
12.2923	0.815364
12.2973	0.816313
12.3023	0.817259
12.3073	0.818203
12.3123	0.819144
12.3173	0.820082
12.3223	0.821017
12.3273	0.82195
12.3323	0.82288
12.3373	0.823808
12.3423	0.824733
12.3473	0.825655
12.3524	0.826574
12.3574	0.827491
12.3624	0.828406
12.3674	0.829317
12.3724	0.830226
12.3774	0.831133
12.3824	0.832037
12.3874	0.832938
12.3924	0.833837
12.3974	0.834733
12.4024	0.835626
12.4074	0.836517
12.4124	0.837406
12.4174	0.838292
12.4224	0.839175
12.4274	0.840056
12.4324	0.840934
12.4374	0.84181
12.4424	0.842683
12.4474	0.843554
12.4525	0.844422
12.4575	0.845288
12.4625	0.846152
12.4675	0.847013
12.4725	0.847871
12.4775	0.848727
12.4825	0.849581
12.4875	0.850432
12.4925	0.85128
12.4975	0.852126
12.5	0.852549
12.5025	0.85297
12.5075	0.853812
12.5125	0.854651
12.5175	0.855487
12.5225	0.856321
12.5275	0.857153
12.5325	0.857983
12.5375	0.85881
12.5425	0.859634
12.5475	0.860457
12.5526	0.861277
12.5576	0.862094
12.5626	0.862909
12.5676	0.863722
12.5726	0.864533
12.5776	0.865341
12.5826	0.866147
12.5876	0.866951
12.5926	0.867752
12.5976	0.868551
12.6026	0.869348
12.6076	0.870143
12.6126	0.870935
12.6176	0.871725
12.6226	0.872513
12.6276	0.873298
12.6326	0.874081
12.6376	0.874862
12.6426	0.875641
12.6476	0.876418
12.6527	0.877192
12.6577	0.877964
12.6627	0.878734
12.6677	0.879502
12.6727	0.880267
12.6777	0.88103
12.6827	0.881791
12.6877	0.88255
12.6927	0.883307
12.6977	0.884062
12.7027	0.884814
12.7077	0.885564
12.7127	0.886313
12.7177	0.887059
12.7227	0.887802
12.7277	0.888544
12.7327	0.889284
12.7377	0.890021
12.7427	0.890757
12.7477	0.89149
12.75	0.891819
12.7528	0.892221
12.7578	0.89295
12.7628	0.893677
12.7678	0.894402
12.7728	0.895125
12.7778	0.895846
12.7828	0.896564
12.7878	0.897281
12.7928	0.897996
12.7978	0.898708
12.8028	0.899419
12.8078	0.900127
12.8128	0.900834
12.8178	0.901538
12.8228	0.902241
12.8278	0.902941
12.8328	0.903639
12.8378	0.904336
12.8428	0.90503
12.8478	0.905723
12.8529	0.906413
12.8579	0.907102
12.8629	0.907788
12.8679	0.908473
12.8729	0.909155
12.8779	0.909836
12.8829	0.910515
12.8879	0.911191
12.8929	0.911866
12.8979	0.912539
12.9029	0.91321
12.9079	0.913879
12.9129	0.914546
12.9179	0.915211
12.9229	0.915875
12.9279	0.916536
12.9329	0.917195
12.9379	0.917853
12.9429	0.918509
12.9479	0.919163
12.953	0.919815
12.958	0.920465
12.963	0.921113
12.968	0.92176
12.973	0.922404
12.978	0.923047
12.983	0.923688
12.988	0.924327
12.993	0.924964
12.998	0.925599
13	0.925853
13.003	0.926233
13.008	0.926865
13.013	0.927495
13.018	0.928123
13.023	0.928749
13.028	0.929374
13.033	0.929997
13.038	0.930618
13.043	0.931237
13.048	0.931854
13.0531	0.93247
13.0581	0.933084
13.0631	0.933696
13.0681	0.934307
13.0731	0.934915
13.0781	0.935522
13.0831	0.936127
13.0881	0.936731
13.0931	0.937333
13.0981	0.937933
13.1031	0.938531
13.1081	0.939127
13.1131	0.939722
13.1181	0.940315
13.1231	0.940907
13.1281	0.941497
13.1331	0.942085
13.1381	0.942671
13.1431	0.943256
13.1481	0.943839
13.1532	0.94442
13.1582	0.945
13.1632	0.945578
13.1682	0.946155
13.1732	0.946729
13.1782	0.947303
13.1832	0.947874
13.1882	0.948444
13.1932	0.949012
13.1982	0.949579
13.2032	0.950144
13.2082	0.950707
13.2132	0.951269
13.2182	0.951829
13.2232	0.952388
13.2282	0.952944
13.2332	0.9535
13.2382	0.954054
13.2432	0.954606
13.2482	0.955156
13.25	0.955349
13.2533	0.955705
13.2583	0.956253
13.2633	0.956799
13.2683	0.957343
13.2733	0.957886
13.2783	0.958427
13.2833	0.958967
13.2883	0.959505
13.2933	0.960041
13.2983	0.960576
13.3033	0.96111
13.3083	0.961642
13.3133	0.962172
13.3183	0.962701
13.3233	0.963229
13.3283	0.963755
13.3333	0.964279
13.3383	0.964802
13.3433	0.965323
13.3483	0.965843
13.3534	0.966362
13.3584	0.966879
13.3634	0.967394
13.3684	0.967908
13.3734	0.968421
13.3784	0.968932
13.3834	0.969441
13.3884	0.96995
13.3934	0.970456
13.3984	0.970962
13.4034	0.971465
13.4084	0.971968
13.4134	0.972469
13.4184	0.972968
13.4234	0.973466
13.4284	0.973963
13.4334	0.974458
13.4384	0.974952
13.4434	0.975444
13.4484	0.975935
13.4535	0.976425
13.4585	0.976913
13.4635	0.9774
13.4685	0.977885
13.4735	0.978369
13.4785	0.978852
13.4835	0.979333
13.4885	0.979813
13.4935	0.980291
13.4985	0.980768
13.5	0.980911
13.5035	0.981244
13.5085	0.981718
13.5135	0.982191
13.5185	0.982663
13.5235	0.983133
13.5285	0.983602
13.5335	0.98407
13.5385	0.984536
13.5435	0.985001
13.5485	0.985465
13.5536	0.985927
13.5586	0.986388
13.5636	0.986848
13.5686	0.987306
13.5736	0.987763
13.5786	0.988219
13.5836	0.988673
13.5886	0.989127
13.5936	0.989578
13.5986	0.990029
13.6036	0.990478
13.6086	0.990926
13.6136	0.991373
13.6186	0.991818
13.6236	0.992262
13.6286	0.992705
13.6336	0.993147
13.6386	0.993587
13.6436	0.994026
13.6486	0.994464
13.6537	0.9949
13.6587	0.995336
13.6637	0.99577
13.6687	0.996203
13.6737	0.996634
13.6787	0.997065
13.6837	0.997494
13.6887	0.997922
13.6937	0.998348
13.6987	0.998774
13.7037	0.999198
13.7087	0.999621
13.7137	1.00004
13.7187	1.00046
13.7237	1.00088
13.7287	1.0013
13.7337	1.00172
13.7387	1.00213
13.7437	1.00255
13.7487	1.00296
13.75	1.00306
13.7538	1.00337
13.7588	1.00379
13.7638	1.00419
13.7688	1.0046
13.7738	1.00501
13.7788	1.00542
13.7838	1.00582
13.7888	1.00623
13.7938	1.00663
13.7988	1.00703
13.8038	1.00743
13.8088	1.00783
13.8138	1.00823
13.8188	1.00863
13.8238	1.00902
13.8288	1.00942
13.8338	1.00981
13.8388	1.0102
13.8438	1.0106
13.8488	1.01099
13.8539	1.01138
13.8589	1.01176
13.8639	1.01215
13.8689	1.01254
13.8739	1.01292
13.8789	1.01331
13.8839	1.01369
13.8889	1.01407
13.8939	1.01445
13.8989	1.01483
13.9039	1.01521
13.9089	1.01558
13.9139	1.01596
13.9189	1.01634
13.9239	1.01671
13.9289	1.01708
13.9339	1.01745
13.9389	1.01783
13.9439	1.0182
13.9489	1.01856
13.954	1.01893
13.959	1.0193
13.964	1.01966
13.969	1.02003
13.974	1.02039
13.979	1.02075
13.984	1.02112
13.989	1.02148
13.994	1.02183
13.999	1.02219
14	1.02226
14.004	1.02255
14.009	1.02291
14.014	1.02326
14.019	1.02362
14.024	1.02397
14.029	1.02432
14.034	1.02467
14.039	1.02502
14.044	1.02537
14.049	1.02572
14.0541	1.02607
14.0591	1.02641
14.0641	1.02676
14.0691	1.0271
14.0741	1.02745
14.0791	1.02779
14.0841	1.02813
14.0891	1.02847
14.0941	1.02881
14.0991	1.02915
14.1041	1.02948
14.1091	1.02982
14.1141	1.03016
14.1191	1.03049
14.1241	1.03082
14.1291	1.03116
14.1341	1.03149
14.1391	1.03182
14.1441	1.03215
14.1491	1.03248
14.1542	1.0328
14.1592	1.03313
14.1642	1.03346
14.1692	1.03378
14.1742	1.03411
14.1792	1.03443
14.1842	1.03475
14.1892	1.03507
14.1942	1.03539
14.1992	1.03571
14.2042	1.03603
14.2092	1.03635
14.2142	1.03667
14.2192	1.03698
14.2242	1.0373
14.2292	1.03761
14.2342	1.03792
14.2392	1.03824
14.2442	1.03855
14.2492	1.03886
14.25	1.0389
14.2543	1.03917
14.2593	1.03948
14.2643	1.03978
14.2693	1.04009
14.2743	1.0404
14.2793	1.0407
14.2843	1.04101
14.2893	1.04131
14.2943	1.04161
14.2993	1.04191
14.3043	1.04221
14.3093	1.04251
14.3143	1.04281
14.3193	1.04311
14.3243	1.04341
14.3293	1.04371
14.3343	1.044
14.3393	1.0443
14.3443	1.04459
14.3493	1.04488
14.3544	1.04518
14.3594	1.04547
14.3644	1.04576
14.3694	1.04605
14.3744	1.04634
14.3794	1.04662
14.3844	1.04691
14.3894	1.0472
14.3944	1.04748
14.3994	1.04777
14.4044	1.04805
14.4094	1.04834
14.4144	1.04862
14.4194	1.0489
14.4244	1.04918
14.4294	1.04946
14.4344	1.04974
14.4394	1.05002
14.4444	1.0503
14.4494	1.05057
14.4545	1.05085
14.4595	1.05112
14.4645	1.0514
14.4695	1.05167
14.4745	1.05195
14.4795	1.05222
14.4845	1.05249
14.4895	1.05276
14.4945	1.05303
14.4995	1.0533
14.5	1.05332
14.5045	1.05357
14.5095	1.05383
14.5145	1.0541
14.5195	1.05437
14.5245	1.05463
14.5295	1.0549
14.5345	1.05516
14.5395	1.05542
14.5445	1.05568
14.5495	1.05595
14.5546	1.05621
14.5596	1.05647
14.5646	1.05673
14.5696	1.05698
14.5746	1.05724
14.5796	1.0575
14.5846	1.05775
14.5896	1.05801
14.5946	1.05826
14.5996	1.05852
14.6046	1.05877
14.6096	1.05902
14.6146	1.05928
14.6196	1.05953
14.6246	1.05978
14.6296	1.06003
14.6346	1.06028
14.6396	1.06053
14.6446	1.06077
14.6496	1.06102
14.6547	1.06127
14.6597	1.06151
14.6647	1.06176
14.6697	1.062
14.6747	1.06224
14.6797	1.06249
14.6847	1.06273
14.6897	1.06297
14.6947	1.06321
14.6997	1.06345
14.7047	1.06369
14.7097	1.06393
14.7147	1.06416
14.7197	1.0644
14.7247	1.06464
14.7297	1.06487
14.7347	1.06511
14.7397	1.06534
14.7447	1.06558
14.7497	1.06581
14.75	1.06582
14.7548	1.06604
14.7598	1.06627
14.7648	1.06651
14.7698	1.06674
14.7748	1.06697
14.7798	1.0672
14.7848	1.06742
14.7898	1.06765
14.7948	1.06788
14.7998	1.06811
14.8048	1.06833
14.8098	1.06856
14.8148	1.06878
14.8198	1.069
14.8248	1.06923
14.8298	1.06945
14.8348	1.06967
14.8398	1.06989
14.8448	1.07011
14.8498	1.07034
14.8549	1.07055
14.8599	1.07077
14.8649	1.07099
14.8699	1.07121
14.8749	1.07143
14.8799	1.07164
14.8849	1.07186
14.8899	1.07207
14.8949	1.07229
14.8999	1.0725
15	1.07665

## Sheet: FitNLCurve18
Independent Variable	ExpGro1 Fit of Sheet1 R
Fitted Curves Plot	Fitted Curves Plot
15	0.0914293
15.005	0.0948355
15.01	0.0982304
15.015	0.101614
15.02	0.104986
15.025	0.108348
15.03	0.111698
15.035	0.115037
15.04	0.118365
15.045	0.121682
15.0501	0.124988
15.0551	0.128283
15.0601	0.131567
15.0651	0.13484
15.0701	0.138103
15.0751	0.141354
15.0801	0.144595
15.0851	0.147825
15.0901	0.151045
15.0951	0.154253
15.1001	0.157451
15.1051	0.160639
15.1101	0.163816
15.1151	0.166982
15.1201	0.170138
15.1251	0.173284
15.1301	0.176419
15.1351	0.179544
15.1401	0.182658
15.1451	0.185762
15.1502	0.188856
15.1552	0.191939
15.1602	0.195013
15.1652	0.198076
15.1702	0.201129
15.1752	0.204171
15.1802	0.207204
15.1852	0.210227
15.1902	0.21324
15.1952	0.216243
15.2002	0.219235
15.2052	0.222218
15.2102	0.225191
15.2152	0.228154
15.2202	0.231108
15.2252	0.234051
15.2302	0.236985
15.2352	0.239909
15.2402	0.242824
15.2452	0.245729
15.25	0.248479
15.2503	0.248624
15.2553	0.251509
15.2603	0.254385
15.2653	0.257252
15.2703	0.260109
15.2753	0.262956
15.2803	0.265795
15.2853	0.268623
15.2903	0.271443
15.2953	0.274253
15.3003	0.277053
15.3053	0.279845
15.3103	0.282627
15.3153	0.2854
15.3203	0.288164
15.3253	0.290918
15.3303	0.293664
15.3353	0.2964
15.3403	0.299128
15.3453	0.301846
15.3504	0.304555
15.3554	0.307256
15.3604	0.309947
15.3654	0.31263
15.3704	0.315303
15.3754	0.317968
15.3804	0.320624
15.3854	0.323271
15.3904	0.325909
15.3954	0.328539
15.4004	0.33116
15.4054	0.333772
15.4104	0.336376
15.4154	0.338971
15.4204	0.341557
15.4254	0.344135
15.4304	0.346704
15.4354	0.349265
15.4404	0.351817
15.4454	0.354361
15.4505	0.356896
15.4555	0.359423
15.4605	0.361942
15.4655	0.364452
15.4705	0.366954
15.4755	0.369448
15.4805	0.371934
15.4855	0.374411
15.4905	0.37688
15.4955	0.379341
15.5	0.381548
15.5005	0.381793
15.5055	0.384238
15.5105	0.386674
15.5155	0.389103
15.5205	0.391523
15.5255	0.393935
15.5305	0.39634
15.5355	0.398736
15.5405	0.401125
15.5455	0.403505
15.5506	0.405878
15.5556	0.408243
15.5606	0.4106
15.5656	0.412949
15.5706	0.41529
15.5756	0.417624
15.5806	0.41995
15.5856	0.422268
15.5906	0.424578
15.5956	0.426881
15.6006	0.429176
15.6056	0.431464
15.6106	0.433744
15.6156	0.436017
15.6206	0.438282
15.6256	0.440539
15.6306	0.442789
15.6356	0.445032
15.6406	0.447267
15.6456	0.449495
15.6507	0.451715
15.6557	0.453928
15.6607	0.456134
15.6657	0.458332
15.6707	0.460523
15.6757	0.462707
15.6807	0.464884
15.6857	0.467053
15.6907	0.469215
15.6957	0.47137
15.7007	0.473518
15.7057	0.475659
15.7107	0.477793
15.7157	0.479919
15.7207	0.482039
15.7257	0.484151
15.7307	0.486257
15.7357	0.488356
15.7407	0.490447
15.7457	0.492532
15.75	0.494299
15.7508	0.49461
15.7558	0.496681
15.7608	0.498745
15.7658	0.500802
15.7708	0.502852
15.7758	0.504896
15.7808	0.506933
15.7858	0.508963
15.7908	0.510987
15.7958	0.513003
15.8008	0.515013
15.8058	0.517017
15.8108	0.519013
15.8158	0.521004
15.8208	0.522987
15.8258	0.524964
15.8308	0.526934
15.8358	0.528898
15.8408	0.530856
15.8458	0.532807
15.8509	0.534751
15.8559	0.536689
15.8609	0.538621
15.8659	0.540546
15.8709	0.542465
15.8759	0.544377
15.8809	0.546283
15.8859	0.548183
15.8909	0.550077
15.8959	0.551964
15.9009	0.553845
15.9059	0.55572
15.9109	0.557588
15.9159	0.559451
15.9209	0.561307
15.9259	0.563157
15.9309	0.565001
15.9359	0.566839
15.9409	0.56867
15.9459	0.570496
15.951	0.572316
15.956	0.574129
15.961	0.575937
15.966	0.577739
15.971	0.579534
15.976	0.581324
15.981	0.583108
15.986	0.584885
15.991	0.586657
15.996	0.588424
16	0.589832
16.001	0.590184
16.006	0.591938
16.011	0.593687
16.016	0.59543
16.021	0.597167
16.026	0.598898
16.031	0.600624
16.036	0.602344
16.041	0.604058
16.046	0.605766
16.0511	0.607469
16.0561	0.609166
16.0611	0.610858
16.0661	0.612544
16.0711	0.614224
16.0761	0.615899
16.0811	0.617568
16.0861	0.619232
16.0911	0.62089
16.0961	0.622543
16.1011	0.62419
16.1061	0.625832
16.1111	0.627468
16.1161	0.629099
16.1211	0.630725
16.1261	0.632345
16.1311	0.63396
16.1361	0.635569
16.1411	0.637173
16.1461	0.638772
16.1512	0.640366
16.1562	0.641954
16.1612	0.643537
16.1662	0.645115
16.1712	0.646687
16.1762	0.648255
16.1812	0.649817
16.1862	0.651374
16.1912	0.652925
16.1962	0.654472
16.2012	0.656014
16.2062	0.65755
16.2112	0.659081
16.2162	0.660608
16.2212	0.662129
16.2262	0.663645
16.2312	0.665156
16.2362	0.666662
16.2412	0.668163
16.2462	0.66966
16.25	0.670778
16.2513	0.671151
16.2563	0.672637
16.2613	0.674118
16.2663	0.675595
16.2713	0.677066
16.2763	0.678533
16.2813	0.679995
16.2863	0.681452
16.2913	0.682904
16.2963	0.684352
16.3013	0.685794
16.3063	0.687232
16.3113	0.688665
16.3163	0.690093
16.3213	0.691517
16.3263	0.692936
16.3313	0.69435
16.3363	0.695759
16.3413	0.697164
16.3463	0.698564
16.3514	0.69996
16.3564	0.701351
16.3614	0.702737
16.3664	0.704119
16.3714	0.705496
16.3764	0.706868
16.3814	0.708236
16.3864	0.7096
16.3914	0.710959
16.3964	0.712313
16.4014	0.713663
16.4064	0.715009
16.4114	0.71635
16.4164	0.717686
16.4214	0.719018
16.4264	0.720346
16.4314	0.72167
16.4364	0.722989
16.4414	0.724303
16.4464	0.725613
16.4515	0.726919
16.4565	0.728221
16.4615	0.729518
16.4665	0.730811
16.4715	0.7321
16.4765	0.733384
16.4815	0.734665
16.4865	0.735941
16.4915	0.737212
16.4965	0.73848
16.5	0.739365
16.5015	0.739743
16.5065	0.741002
16.5115	0.742257
16.5165	0.743508
16.5215	0.744755
16.5265	0.745997
16.5315	0.747236
16.5365	0.74847
16.5415	0.7497
16.5465	0.750926
16.5516	0.752148
16.5566	0.753366
16.5616	0.75458
16.5666	0.75579
16.5716	0.756996
16.5766	0.758198
16.5816	0.759396
16.5866	0.760591
16.5916	0.761781
16.5966	0.762967
16.6016	0.764149
16.6066	0.765327
16.6116	0.766502
16.6166	0.767672
16.6216	0.768839
16.6266	0.770002
16.6316	0.771161
16.6366	0.772316
16.6416	0.773467
16.6466	0.774614
16.6517	0.775758
16.6567	0.776898
16.6617	0.778034
16.6667	0.779166
16.6717	0.780295
16.6767	0.78142
16.6817	0.782541
16.6867	0.783658
16.6917	0.784772
16.6967	0.785882
16.7017	0.786988
16.7067	0.788091
16.7117	0.78919
16.7167	0.790285
16.7217	0.791377
16.7267	0.792465
16.7317	0.79355
16.7367	0.794631
16.7417	0.795708
16.7467	0.796782
16.75	0.797478
16.7518	0.797852
16.7568	0.798919
16.7618	0.799982
16.7668	0.801042
16.7718	0.802098
16.7768	0.80315
16.7818	0.804199
16.7868	0.805245
16.7918	0.806287
16.7968	0.807326
16.8018	0.808361
16.8068	0.809393
16.8118	0.810422
16.8168	0.811447
16.8218	0.812468
16.8268	0.813487
16.8318	0.814502
16.8368	0.815513
16.8418	0.816521
16.8468	0.817526
16.8519	0.818528
16.8569	0.819526
16.8619	0.820521
16.8669	0.821513
16.8719	0.822501
16.8769	0.823486
16.8819	0.824468
16.8869	0.825446
16.8919	0.826422
16.8969	0.827394
16.9019	0.828363
16.9069	0.829328
16.9119	0.830291
16.9169	0.83125
16.9219	0.832206
16.9269	0.833159
16.9319	0.834109
16.9369	0.835055
16.9419	0.835999
16.9469	0.836939
16.952	0.837876
16.957	0.838811
16.962	0.839742
16.967	0.84067
16.972	0.841594
16.977	0.842516
16.982	0.843435
16.987	0.844351
16.992	0.845264
16.997	0.846173
17	0.846718
17.002	0.84708
17.007	0.847984
17.012	0.848884
17.017	0.849782
17.022	0.850677
17.027	0.851568
17.032	0.852457
17.037	0.853343
17.042	0.854226
17.047	0.855106
17.0521	0.855983
17.0571	0.856857
17.0621	0.857728
17.0671	0.858597
17.0721	0.859462
17.0771	0.860325
17.0821	0.861185
17.0871	0.862042
17.0921	0.862896
17.0971	0.863747
17.1021	0.864596
17.1071	0.865441
17.1121	0.866284
17.1171	0.867124
17.1221	0.867962
17.1271	0.868796
17.1321	0.869628
17.1371	0.870457
17.1421	0.871283
17.1471	0.872107
17.1522	0.872927
17.1572	0.873745
17.1622	0.874561
17.1672	0.875373
17.1722	0.876183
17.1772	0.876991
17.1822	0.877795
17.1872	0.878597
17.1922	0.879396
17.1972	0.880193
17.2022	0.880987
17.2072	0.881778
17.2122	0.882567
17.2172	0.883353
17.2222	0.884137
17.2272	0.884918
17.2322	0.885696
17.2372	0.886472
17.2422	0.887245
17.2472	0.888016
17.25	0.888439
17.2523	0.888784
17.2573	0.889549
17.2623	0.890312
17.2673	0.891073
17.2723	0.891831
17.2773	0.892586
17.2823	0.893339
17.2873	0.89409
17.2923	0.894838
17.2973	0.895583
17.3023	0.896326
17.3073	0.897067
17.3123	0.897805
17.3173	0.898541
17.3223	0.899274
17.3273	0.900005
17.3323	0.900733
17.3373	0.901459
17.3423	0.902183
17.3473	0.902904
17.3524	0.903623
17.3574	0.904339
17.3624	0.905053
17.3674	0.905765
17.3724	0.906474
17.3774	0.907181
17.3824	0.907886
17.3874	0.908588
17.3924	0.909288
17.3974	0.909986
17.4024	0.910681
17.4074	0.911374
17.4124	0.912065
17.4174	0.912753
17.4224	0.913439
17.4274	0.914123
17.4324	0.914805
17.4374	0.915484
17.4424	0.916161
17.4474	0.916836
17.4525	0.917509
17.4575	0.918179
17.4625	0.918848
17.4675	0.919514
17.4725	0.920177
17.4775	0.920839
17.4825	0.921498
17.4875	0.922156
17.4925	0.922811
17.4975	0.923463
17.5	0.923789
17.5025	0.924114
17.5075	0.924763
17.5125	0.925409
17.5175	0.926053
17.5225	0.926695
17.5275	0.927335
17.5325	0.927973
17.5375	0.928609
17.5425	0.929243
17.5475	0.929874
17.5526	0.930504
17.5576	0.931131
17.5626	0.931756
17.5676	0.93238
17.5726	0.933001
17.5776	0.93362
17.5826	0.934237
17.5876	0.934852
17.5926	0.935465
17.5976	0.936076
17.6026	0.936685
17.6076	0.937292
17.6126	0.937897
17.6176	0.9385
17.6226	0.939101
17.6276	0.9397
17.6326	0.940296
17.6376	0.940891
17.6426	0.941484
17.6476	0.942075
17.6527	0.942664
17.6577	0.943252
17.6627	0.943837
17.6677	0.94442
17.6727	0.945001
17.6777	0.945581
17.6827	0.946158
17.6877	0.946734
17.6927	0.947307
17.6977	0.947879
17.7027	0.948449
17.7077	0.949017
17.7127	0.949583
17.7177	0.950147
17.7227	0.950709
17.7277	0.95127
17.7327	0.951829
17.7377	0.952385
17.7427	0.95294
17.7477	0.953493
17.75	0.953742
17.7528	0.954045
17.7578	0.954594
17.7628	0.955142
17.7678	0.955687
17.7728	0.956231
17.7778	0.956774
17.7828	0.957314
17.7878	0.957853
17.7928	0.958389
17.7978	0.958924
17.8028	0.959458
17.8078	0.959989
17.8128	0.960519
17.8178	0.961047
17.8228	0.961573
17.8278	0.962098
17.8328	0.96262
17.8378	0.963141
17.8428	0.963661
17.8478	0.964178
17.8529	0.964694
17.8579	0.965208
17.8629	0.965721
17.8679	0.966232
17.8729	0.966741
17.8779	0.967248
17.8829	0.967754
17.8879	0.968258
17.8929	0.96876
17.8979	0.969261
17.9029	0.96976
17.9079	0.970257
17.9129	0.970753
17.9179	0.971247
17.9229	0.971739
17.9279	0.97223
17.9329	0.972719
17.9379	0.973207
17.9429	0.973693
17.9479	0.974177
17.953	0.97466
17.958	0.975141
17.963	0.975621
17.968	0.976099
17.973	0.976575
17.978	0.97705
17.983	0.977523
17.988	0.977995
17.993	0.978465
17.998	0.978934
18	0.979121
18.003	0.979401
18.008	0.979866
18.013	0.98033
18.018	0.980792
18.023	0.981253
18.028	0.981713
18.033	0.98217
18.038	0.982627
18.043	0.983081
18.048	0.983535
18.0531	0.983986
18.0581	0.984437
18.0631	0.984885
18.0681	0.985333
18.0731	0.985779
18.0781	0.986223
18.0831	0.986666
18.0881	0.987107
18.0931	0.987547
18.0981	0.987986
18.1031	0.988423
18.1081	0.988858
18.1131	0.989292
18.1181	0.989725
18.1231	0.990156
18.1281	0.990586
18.1331	0.991014
18.1381	0.991441
18.1431	0.991867
18.1481	0.992291
18.1532	0.992714
18.1582	0.993135
18.1632	0.993555
18.1682	0.993974
18.1732	0.994391
18.1782	0.994807
18.1832	0.995221
18.1882	0.995634
18.1932	0.996046
18.1982	0.996456
18.2032	0.996865
18.2082	0.997273
18.2132	0.997679
18.2182	0.998084
18.2232	0.998488
18.2282	0.99889
18.2332	0.999291
18.2382	0.999691
18.2432	1.00009
18.2482	1.00049
18.25	1.00062
18.2533	1.00088
18.2583	1.00128
18.2633	1.00167
18.2683	1.00206
18.2733	1.00245
18.2783	1.00284
18.2833	1.00323
18.2883	1.00361
18.2933	1.004
18.2983	1.00438
18.3033	1.00477
18.3083	1.00515
18.3133	1.00553
18.3183	1.00591
18.3233	1.00628
18.3283	1.00666
18.3333	1.00704
18.3383	1.00741
18.3433	1.00778
18.3483	1.00815
18.3534	1.00852
18.3584	1.00889
18.3634	1.00926
18.3684	1.00963
18.3734	1.00999
18.3784	1.01036
18.3834	1.01072
18.3884	1.01108
18.3934	1.01144
18.3984	1.0118
18.4034	1.01216
18.4084	1.01252
18.4134	1.01287
18.4184	1.01323
18.4234	1.01358
18.4284	1.01393
18.4334	1.01428
18.4384	1.01463
18.4434	1.01498
18.4484	1.01533
18.4535	1.01568
18.4585	1.01602
18.4635	1.01637
18.4685	1.01671
18.4735	1.01705
18.4785	1.01739
18.4835	1.01773
18.4885	1.01807
18.4935	1.01841
18.4985	1.01874
18.5	1.01884
18.5035	1.01908
18.5085	1.01941
18.5135	1.01975
18.5185	1.02008
18.5235	1.02041
18.5285	1.02074
18.5335	1.02107
18.5385	1.02139
18.5435	1.02172
18.5485	1.02205
18.5536	1.02237
18.5586	1.02269
18.5636	1.02302
18.5686	1.02334
18.5736	1.02366
18.5786	1.02398
18.5836	1.02429
18.5886	1.02461
18.5936	1.02493
18.5986	1.02524
18.6036	1.02555
18.6086	1.02587
18.6136	1.02618
18.6186	1.02649
18.6236	1.0268
18.6286	1.02711
18.6336	1.02741
18.6386	1.02772
18.6436	1.02803
18.6486	1.02833
18.6537	1.02863
18.6587	1.02894
18.6637	1.02924
18.6687	1.02954
18.6737	1.02984
18.6787	1.03014
18.6837	1.03043
18.6887	1.03073
18.6937	1.03103
18.6987	1.03132
18.7037	1.03161
18.7087	1.03191
18.7137	1.0322
18.7187	1.03249
18.7237	1.03278
18.7287	1.03307
18.7337	1.03335
18.7387	1.03364
18.7437	1.03393
18.7487	1.03421
18.75	1.03428
18.7538	1.0345
18.7588	1.03478
18.7638	1.03506
18.7688	1.03534
18.7738	1.03562
18.7788	1.0359
18.7838	1.03618
18.7888	1.03646
18.7938	1.03673
18.7988	1.03701
18.8038	1.03728
18.8088	1.03756
18.8138	1.03783
18.8188	1.0381
18.8238	1.03837
18.8288	1.03864
18.8338	1.03891
18.8388	1.03918
18.8438	1.03945
18.8488	1.03972
18.8539	1.03998
18.8589	1.04025
18.8639	1.04051
18.8689	1.04077
18.8739	1.04103
18.8789	1.0413
18.8839	1.04156
18.8889	1.04182
18.8939	1.04208
18.8989	1.04233
18.9039	1.04259
18.9089	1.04285
18.9139	1.0431
18.9189	1.04336
18.9239	1.04361
18.9289	1.04386
18.9339	1.04411
18.9389	1.04437
18.9439	1.04462
18.9489	1.04487
18.954	1.04511
18.959	1.04536
18.964	1.04561
18.969	1.04586
18.974	1.0461
18.979	1.04635
18.984	1.04659
18.989	1.04683
18.994	1.04707
18.999	1.04732
19	1.04736
19.004	1.04756
19.009	1.0478
19.014	1.04803
19.019	1.04827
19.024	1.04851
19.029	1.04875
19.034	1.04898
19.039	1.04922
19.044	1.04945
19.049	1.04969
19.0541	1.04992
19.0591	1.05015
19.0641	1.05038
19.0691	1.05061
19.0741	1.05084
19.0791	1.05107
19.0841	1.0513
19.0891	1.05153
19.0941	1.05175
19.0991	1.05198
19.1041	1.0522
19.1091	1.05243
19.1141	1.05265
19.1191	1.05287
19.1241	1.0531
19.1291	1.05332
19.1341	1.05354
19.1391	1.05376
19.1441	1.05398
19.1491	1.0542
19.1542	1.05441
19.1592	1.05463
19.1642	1.05485
19.1692	1.05506
19.1742	1.05528
19.1792	1.05549
19.1842	1.0557
19.1892	1.05592
19.1942	1.05613
19.1992	1.05634
19.2042	1.05655
19.2092	1.05676
19.2142	1.05697
19.2192	1.05718
19.2242	1.05739
19.2292	1.05759
19.2342	1.0578
19.2392	1.05801
19.2442	1.05821
19.2492	1.05842
19.25	1.05845
19.2543	1.05862
19.2593	1.05882
19.2643	1.05903
19.2693	1.05923
19.2743	1.05943
19.2793	1.05963
19.2843	1.05983
19.2893	1.06003
19.2943	1.06023
19.2993	1.06042
19.3043	1.06062
19.3093	1.06082
19.3143	1.06101
19.3193	1.06121
19.3243	1.0614
19.3293	1.0616
19.3343	1.06179
19.3393	1.06198
19.3443	1.06217
19.3493	1.06237
19.3544	1.06256
19.3594	1.06275
19.3644	1.06294
19.3694	1.06312
19.3744	1.06331
19.3794	1.0635
19.3844	1.06369
19.3894	1.06387
19.3944	1.06406
19.3994	1.06424
19.4044	1.06443
19.4094	1.06461
19.4144	1.0648
19.4194	1.06498
19.4244	1.06516
19.4294	1.06534
19.4344	1.06552
19.4394	1.0657
19.4444	1.06588
19.4494	1.06606
19.4545	1.06624
19.4595	1.06642
19.4645	1.0666
19.4695	1.06677
19.4745	1.06695
19.4795	1.06712
19.4845	1.0673
19.4895	1.06747
19.4945	1.06765
19.4995	1.06782
19.5	1.06784
19.5045	1.06799
19.5095	1.06817
19.5145	1.06834
19.5195	1.06851
19.5245	1.06868
19.5295	1.06885
19.5345	1.06902
19.5395	1.06919
19.5445	1.06935
19.5495	1.06952
19.5546	1.06969
19.5596	1.06985
19.5646	1.07002
19.5696	1.07019
19.5746	1.07035
19.5796	1.07052
19.5846	1.07068
19.5896	1.07084
19.5946	1.071
19.5996	1.07117
19.6046	1.07133
19.6096	1.07149
19.6146	1.07165
19.6196	1.07181
19.6246	1.07197
19.6296	1.07213
19.6346	1.07229
19.6396	1.07244
19.6446	1.0726
19.6496	1.07276
19.6547	1.07291
19.6597	1.07307
19.6647	1.07323
19.6697	1.07338
19.6747	1.07353
19.6797	1.07369
19.6847	1.07384
19.6897	1.07399
19.6947	1.07415
19.6997	1.0743
19.7047	1.07445
19.7097	1.0746
19.7147	1.07475
19.7197	1.0749
19.7247	1.07505
19.7297	1.0752
19.7347	1.07535
19.7397	1.07549
19.7447	1.07564
19.7497	1.07579
19.75	1.07579
19.7548	1.07593
19.7598	1.07608
19.7648	1.07622
19.7698	1.07637
19.7748	1.07651
19.7798	1.07666
19.7848	1.0768
19.7898	1.07694
19.7948	1.07709
19.7998	1.07723
19.8048	1.07737
19.8098	1.07751
19.8148	1.07765
19.8198	1.07779
19.8248	1.07793
19.8298	1.07807
19.8348	1.07821
19.8398	1.07835
19.8448	1.07848
19.8498	1.07862
19.8549	1.07876
19.8599	1.0789
19.8649	1.07903
19.8699	1.07917
19.8749	1.0793
19.8799	1.07944
19.8849	1.07957
19.8899	1.0797
19.8949	1.07984
19.8999	1.07997
20	1.08254

## Sheet: FitNLCurve27
Independent Variable	ExpGro1 Fit of Sheet1 T
Fitted Curves Plot	Fitted Curves Plot
20	-0.0780518
20.005	-0.0741448
20.01	-0.0702508
20.015	-0.0663697
20.02	-0.0625015
20.025	-0.0586462
20.03	-0.0548038
20.035	-0.0509741
20.04	-0.0471571
20.045	-0.0433528
20.0501	-0.0395612
20.0551	-0.0357822
20.0601	-0.0320157
20.0651	-0.0282618
20.0701	-0.0245204
20.0751	-0.0207914
20.0801	-0.0170748
20.0851	-0.0133706
20.0901	-0.00967863
20.0951	-0.00599899
20.1001	-0.00233158
20.1051	0.00132363
20.1101	0.00496668
20.1151	0.00859762
20.1201	0.0122165
20.1251	0.0158233
20.1301	0.0194182
20.1351	0.023001
20.1401	0.026572
20.1451	0.0301311
20.1502	0.0336784
20.1552	0.0372138
20.1602	0.0407375
20.1652	0.0442495
20.1702	0.0477498
20.1752	0.0512385
20.1802	0.0547156
20.1852	0.0581811
20.1902	0.0616351
20.1952	0.0650776
20.2002	0.0685086
20.2052	0.0719283
20.2102	0.0753365
20.2152	0.0787335
20.2202	0.0821191
20.2252	0.0854935
20.2302	0.0888566
20.2352	0.0922086
20.2402	0.0955494
20.2452	0.0988791
20.25	0.102032
20.2503	0.102198
20.2553	0.105505
20.2603	0.108802
20.2653	0.112088
20.2703	0.115362
20.2753	0.118626
20.2803	0.121879
20.2853	0.125121
20.2903	0.128353
20.2953	0.131573
20.3003	0.134783
20.3053	0.137983
20.3103	0.141171
20.3153	0.144349
20.3203	0.147517
20.3253	0.150674
20.3303	0.15382
20.3353	0.156956
20.3403	0.160081
20.3453	0.163197
20.3504	0.166301
20.3554	0.169396
20.3604	0.17248
20.3654	0.175554
20.3704	0.178617
20.3754	0.181671
20.3804	0.184714
20.3854	0.187747
20.3904	0.190771
20.3954	0.193784
20.4004	0.196787
20.4054	0.19978
20.4104	0.202763
20.4154	0.205736
20.4204	0.208699
20.4254	0.211653
20.4304	0.214596
20.4354	0.21753
20.4404	0.220454
20.4454	0.223369
20.4505	0.226273
20.4555	0.229168
20.4605	0.232054
20.4655	0.23493
20.4705	0.237796
20.4755	0.240653
20.4805	0.2435
20.4855	0.246337
20.4905	0.249166
20.4955	0.251985
20.5	0.254514
20.5005	0.254794
20.5055	0.257594
20.5105	0.260385
20.5155	0.263167
20.5205	0.265939
20.5255	0.268702
20.5305	0.271456
20.5355	0.274201
20.5405	0.276936
20.5455	0.279663
20.5506	0.282381
20.5556	0.285089
20.5606	0.287788
20.5656	0.290479
20.5706	0.29316
20.5756	0.295833
20.5806	0.298497
20.5856	0.301151
20.5906	0.303797
20.5956	0.306435
20.6006	0.309063
20.6056	0.311683
20.6106	0.314294
20.6156	0.316896
20.6206	0.31949
20.6256	0.322075
20.6306	0.324651
20.6356	0.327219
20.6406	0.329778
20.6456	0.332329
20.6507	0.334872
20.6557	0.337405
20.6607	0.339931
20.6657	0.342448
20.6707	0.344957
20.6757	0.347457
20.6807	0.349949
20.6857	0.352433
20.6907	0.354908
20.6957	0.357376
20.7007	0.359835
20.7057	0.362285
20.7107	0.364728
20.7157	0.367163
20.7207	0.369589
20.7257	0.372008
20.7307	0.374418
20.7357	0.37682
20.7407	0.379215
20.7457	0.381601
20.75	0.383623
20.7508	0.38398
20.7558	0.38635
20.7608	0.388713
20.7658	0.391068
20.7708	0.393415
20.7758	0.395754
20.7808	0.398085
20.7858	0.400409
20.7908	0.402725
20.7958	0.405033
20.8008	0.407334
20.8058	0.409627
20.8108	0.411912
20.8158	0.41419
20.8208	0.41646
20.8258	0.418722
20.8308	0.420978
20.8358	0.423225
20.8408	0.425465
20.8458	0.427698
20.8509	0.429923
20.8559	0.432141
20.8609	0.434351
20.8659	0.436554
20.8709	0.43875
20.8759	0.440938
20.8809	0.44312
20.8859	0.445294
20.8909	0.44746
20.8959	0.44962
20.9009	0.451772
20.9059	0.453917
20.9109	0.456055
20.9159	0.458186
20.9209	0.46031
20.9259	0.462427
20.9309	0.464536
20.9359	0.466639
20.9409	0.468735
20.9459	0.470823
20.951	0.472905
20.956	0.47498
20.961	0.477048
20.966	0.479109
20.971	0.481163
20.976	0.483211
20.981	0.485251
20.986	0.487285
20.991	0.489312
20.996	0.491333
21	0.492944
21.001	0.493346
21.006	0.495353
21.011	0.497353
21.016	0.499347
21.021	0.501334
21.026	0.503314
21.031	0.505288
21.036	0.507255
21.041	0.509216
21.046	0.51117
21.0511	0.513117
21.0561	0.515059
21.0611	0.516993
21.0661	0.518921
21.0711	0.520843
21.0761	0.522759
21.0811	0.524668
21.0861	0.526571
21.0911	0.528467
21.0961	0.530357
21.1011	0.532241
21.1061	0.534118
21.1111	0.53599
21.1161	0.537855
21.1211	0.539714
21.1261	0.541566
21.1311	0.543413
21.1361	0.545253
21.1411	0.547088
21.1461	0.548916
21.1512	0.550738
21.1562	0.552554
21.1612	0.554364
21.1662	0.556168
21.1712	0.557966
21.1762	0.559758
21.1812	0.561544
21.1862	0.563324
21.1912	0.565098
21.1962	0.566867
21.2012	0.568629
21.2062	0.570386
21.2112	0.572136
21.2162	0.573881
21.2212	0.57562
21.2262	0.577353
21.2312	0.579081
21.2362	0.580803
21.2412	0.582519
21.2462	0.584229
21.25	0.585508
21.2513	0.585934
21.2563	0.587633
21.2613	0.589326
21.2663	0.591014
21.2713	0.592696
21.2763	0.594373
21.2813	0.596044
21.2863	0.597709
21.2913	0.599369
21.2963	0.601023
21.3013	0.602672
21.3063	0.604315
21.3113	0.605953
21.3163	0.607586
21.3213	0.609213
21.3263	0.610834
21.3313	0.61245
21.3363	0.614061
21.3413	0.615667
21.3463	0.617267
21.3514	0.618862
21.3564	0.620451
21.3614	0.622035
21.3664	0.623614
21.3714	0.625188
21.3764	0.626756
21.3814	0.62832
21.3864	0.629878
21.3914	0.631431
21.3964	0.632978
21.4014	0.634521
21.4064	0.636058
21.4114	0.637591
21.4164	0.639118
21.4214	0.64064
21.4264	0.642157
21.4314	0.643669
21.4364	0.645176
21.4414	0.646678
21.4464	0.648175
21.4515	0.649667
21.4565	0.651154
21.4615	0.652636
21.4665	0.654114
21.4715	0.655586
21.4765	0.657053
21.4815	0.658516
21.4865	0.659973
21.4915	0.661426
21.4965	0.662874
21.5	0.663885
21.5015	0.664317
21.5065	0.665756
21.5115	0.667189
21.5165	0.668618
21.5215	0.670042
21.5265	0.671461
21.5315	0.672876
21.5365	0.674286
21.5415	0.675691
21.5465	0.677091
21.5516	0.678487
21.5566	0.679879
21.5616	0.681265
21.5666	0.682647
21.5716	0.684025
21.5766	0.685397
21.5816	0.686766
21.5866	0.688129
21.5916	0.689488
21.5966	0.690843
21.6016	0.692193
21.6066	0.693539
21.6116	0.69488
21.6166	0.696217
21.6216	0.697549
21.6266	0.698877
21.6316	0.7002
21.6366	0.701519
21.6416	0.702834
21.6466	0.704144
21.6517	0.70545
21.6567	0.706752
21.6617	0.708049
21.6667	0.709342
21.6717	0.710631
21.6767	0.711915
21.6817	0.713195
21.6867	0.714471
21.6917	0.715742
21.6967	0.71701
21.7017	0.718273
21.7067	0.719532
21.7117	0.720786
21.7167	0.722037
21.7217	0.723283
21.7267	0.724526
21.7317	0.725764
21.7367	0.726998
21.7417	0.728228
21.7467	0.729454
21.75	0.730248
21.7518	0.730675
21.7568	0.731893
21.7618	0.733107
21.7668	0.734316
21.7718	0.735522
21.7768	0.736723
21.7818	0.737921
21.7868	0.739114
21.7918	0.740304
21.7968	0.74149
21.8018	0.742671
21.8068	0.743849
21.8118	0.745023
21.8168	0.746193
21.8218	0.747359
21.8268	0.748521
21.8318	0.74968
21.8368	0.750834
21.8418	0.751985
21.8468	0.753132
21.8519	0.754275
21.8569	0.755414
21.8619	0.756549
21.8669	0.757681
21.8719	0.758809
21.8769	0.759933
21.8819	0.761053
21.8869	0.76217
21.8919	0.763283
21.8969	0.764392
21.9019	0.765498
21.9069	0.7666
21.9119	0.767698
21.9169	0.768792
21.9219	0.769883
21.9269	0.770971
21.9319	0.772054
21.9369	0.773134
21.9419	0.774211
21.9469	0.775284
21.952	0.776353
21.957	0.777419
21.962	0.778481
21.967	0.77954
21.972	0.780595
21.977	0.781647
21.982	0.782695
21.987	0.78374
21.992	0.784781
21.997	0.785819
22	0.78644
22.002	0.786853
22.007	0.787884
22.012	0.788911
22.017	0.789935
22.022	0.790956
22.027	0.791973
22.032	0.792987
22.037	0.793997
22.042	0.795004
22.047	0.796008
22.0521	0.797009
22.0571	0.798006
22.0621	0.799
22.0671	0.79999
22.0721	0.800977
22.0771	0.801961
22.0821	0.802942
22.0871	0.803919
22.0921	0.804893
22.0971	0.805864
22.1021	0.806832
22.1071	0.807796
22.1121	0.808757
22.1171	0.809715
22.1221	0.81067
22.1271	0.811622
22.1321	0.81257
22.1371	0.813516
22.1421	0.814458
22.1471	0.815397
22.1522	0.816333
22.1572	0.817266
22.1622	0.818196
22.1672	0.819122
22.1722	0.820046
22.1772	0.820966
22.1822	0.821884
22.1872	0.822798
22.1922	0.823709
22.1972	0.824618
22.2022	0.825523
22.2072	0.826425
22.2122	0.827325
22.2172	0.828221
22.2222	0.829114
22.2272	0.830004
22.2322	0.830892
22.2372	0.831776
22.2422	0.832658
22.2472	0.833536
22.25	0.834018
22.2523	0.834412
22.2573	0.835285
22.2623	0.836154
22.2673	0.837021
22.2723	0.837885
22.2773	0.838747
22.2823	0.839605
22.2873	0.84046
22.2923	0.841313
22.2973	0.842163
22.3023	0.84301
22.3073	0.843854
22.3123	0.844695
22.3173	0.845534
22.3223	0.846369
22.3273	0.847202
22.3323	0.848032
22.3373	0.84886
22.3423	0.849685
22.3473	0.850507
22.3524	0.851326
22.3574	0.852142
22.3624	0.852956
22.3674	0.853767
22.3724	0.854575
22.3774	0.855381
22.3824	0.856184
22.3874	0.856984
22.3924	0.857782
22.3974	0.858577
22.4024	0.859369
22.4074	0.860159
22.4124	0.860946
22.4174	0.861731
22.4224	0.862513
22.4274	0.863292
22.4324	0.864068
22.4374	0.864843
22.4424	0.865614
22.4474	0.866383
22.4525	0.867149
22.4575	0.867913
22.4625	0.868675
22.4675	0.869433
22.4725	0.87019
22.4775	0.870943
22.4825	0.871695
22.4875	0.872443
22.4925	0.87319
22.4975	0.873933
22.5	0.874304
22.5025	0.874675
22.5075	0.875413
22.5125	0.87615
22.5175	0.876884
22.5225	0.877615
22.5275	0.878344
22.5325	0.879071
22.5375	0.879795
22.5425	0.880517
22.5475	0.881236
22.5526	0.881953
22.5576	0.882668
22.5626	0.88338
22.5676	0.88409
22.5726	0.884798
22.5776	0.885503
22.5826	0.886206
22.5876	0.886906
22.5926	0.887604
22.5976	0.8883
22.6026	0.888994
22.6076	0.889685
22.6126	0.890374
22.6176	0.89106
22.6226	0.891745
22.6276	0.892427
22.6326	0.893107
22.6376	0.893784
22.6426	0.894459
22.6476	0.895132
22.6527	0.895803
22.6577	0.896472
22.6627	0.897138
22.6677	0.897802
22.6727	0.898464
22.6777	0.899124
22.6827	0.899781
22.6877	0.900437
22.6927	0.90109
22.6977	0.901741
22.7027	0.90239
22.7077	0.903036
22.7127	0.903681
22.7177	0.904323
22.7227	0.904963
22.7277	0.905602
22.7327	0.906238
22.7377	0.906871
22.7427	0.907503
22.7477	0.908133
22.75	0.908416
22.7528	0.90876
22.7578	0.909386
22.7628	0.910009
22.7678	0.910631
22.7728	0.91125
22.7778	0.911867
22.7828	0.912482
22.7878	0.913095
22.7928	0.913706
22.7978	0.914315
22.8028	0.914922
22.8078	0.915527
22.8128	0.91613
22.8178	0.916731
22.8228	0.91733
22.8278	0.917927
22.8328	0.918522
22.8378	0.919115
22.8428	0.919706
22.8478	0.920295
22.8529	0.920883
22.8579	0.921468
22.8629	0.922051
22.8679	0.922632
22.8729	0.923212
22.8779	0.923789
22.8829	0.924365
22.8879	0.924938
22.8929	0.92551
22.8979	0.92608
22.9029	0.926647
22.9079	0.927213
22.9129	0.927778
22.9179	0.92834
22.9229	0.9289
22.9279	0.929459
22.9329	0.930015
22.9379	0.93057
22.9429	0.931123
22.9479	0.931674
22.953	0.932224
22.958	0.932771
22.963	0.933317
22.968	0.93386
22.973	0.934402
22.978	0.934943
22.983	0.935481
22.988	0.936018
22.993	0.936553
22.998	0.937086
23	0.937298
23.003	0.937617
23.008	0.938146
23.013	0.938674
23.018	0.9392
23.023	0.939724
23.028	0.940247
23.033	0.940768
23.038	0.941287
23.043	0.941804
23.048	0.94232
23.0531	0.942834
23.0581	0.943346
23.0631	0.943856
23.0681	0.944365
23.0731	0.944872
23.0781	0.945377
23.0831	0.945881
23.0881	0.946383
23.0931	0.946884
23.0981	0.947382
23.1031	0.947879
23.1081	0.948375
23.1131	0.948868
23.1181	0.949361
23.1231	0.949851
23.1281	0.95034
23.1331	0.950827
23.1381	0.951313
23.1431	0.951797
23.1481	0.952279
23.1532	0.95276
23.1582	0.953239
23.1632	0.953716
23.1682	0.954192
23.1732	0.954667
23.1782	0.95514
23.1832	0.955611
23.1882	0.956081
23.1932	0.956549
23.1982	0.957015
23.2032	0.95748
23.2082	0.957944
23.2132	0.958406
23.2182	0.958866
23.2232	0.959325
23.2282	0.959782
23.2332	0.960238
23.2382	0.960692
23.2432	0.961145
23.2482	0.961596
23.25	0.961754
23.2533	0.962046
23.2583	0.962495
23.2633	0.962941
23.2683	0.963387
23.2733	0.96383
23.2783	0.964273
23.2833	0.964714
23.2883	0.965153
23.2933	0.965591
23.2983	0.966028
23.3033	0.966463
23.3083	0.966896
23.3133	0.967328
23.3183	0.967759
23.3233	0.968188
23.3283	0.968616
23.3333	0.969043
23.3383	0.969468
23.3433	0.969891
23.3483	0.970313
23.3534	0.970734
23.3584	0.971154
23.3634	0.971572
23.3684	0.971988
23.3734	0.972403
23.3784	0.972817
23.3834	0.97323
23.3884	0.973641
23.3934	0.974051
23.3984	0.974459
23.4034	0.974866
23.4084	0.975272
23.4134	0.975676
23.4184	0.976079
23.4234	0.976481
23.4284	0.976881
23.4334	0.97728
23.4384	0.977677
23.4434	0.978074
23.4484	0.978469
23.4535	0.978862
23.4585	0.979255
23.4635	0.979646
23.4685	0.980036
23.4735	0.980424
23.4785	0.980811
23.4835	0.981197
23.4885	0.981582
23.4935	0.981965
23.4985	0.982347
23.5	0.982461
23.5035	0.982728
23.5085	0.983107
23.5135	0.983486
23.5185	0.983863
23.5235	0.984238
23.5285	0.984613
23.5335	0.984986
23.5385	0.985358
23.5435	0.985729
23.5485	0.986098
23.5536	0.986467
23.5586	0.986834
23.5636	0.9872
23.5686	0.987564
23.5736	0.987928
23.5786	0.98829
23.5836	0.988651
23.5886	0.989011
23.5936	0.989369
23.5986	0.989727
23.6036	0.990083
23.6086	0.990438
23.6136	0.990792
23.6186	0.991145
23.6236	0.991496
23.6286	0.991846
23.6336	0.992196
23.6386	0.992544
23.6436	0.99289
23.6486	0.993236
23.6537	0.993581
23.6587	0.993924
23.6637	0.994266
23.6687	0.994608
23.6737	0.994948
23.6787	0.995286
23.6837	0.995624
23.6887	0.995961
23.6937	0.996296
23.6987	0.996631
23.7037	0.996964
23.7087	0.997296
23.7137	0.997627
23.7187	0.997957
23.7237	0.998286
23.7287	0.998614
23.7337	0.998941
23.7387	0.999266
23.7437	0.999591
23.7487	0.999914
23.75	0.999995
23.7538	1.00024
23.7588	1.00056
23.7638	1.00088
23.7688	1.0012
23.7738	1.00152
23.7788	1.00183
23.7838	1.00215
23.7888	1.00246
23.7938	1.00278
23.7988	1.00309
23.8038	1.0034
23.8088	1.00371
23.8138	1.00402
23.8188	1.00433
23.8238	1.00464
23.8288	1.00495
23.8338	1.00525
23.8388	1.00556
23.8438	1.00586
23.8488	1.00616
23.8539	1.00646
23.8589	1.00676
23.8639	1.00706
23.8689	1.00736
23.8739	1.00766
23.8789	1.00796
23.8839	1.00825
23.8889	1.00855
23.8939	1.00884
23.8989	1.00913
23.9039	1.00942
23.9089	1.00972
23.9139	1.01
23.9189	1.01029
23.9239	1.01058
23.9289	1.01087
23.9339	1.01115
23.9389	1.01144
23.9439	1.01172
23.9489	1.01201
23.954	1.01229
23.959	1.01257
23.964	1.01285
23.969	1.01313
23.974	1.01341
23.979	1.01369
23.984	1.01396
23.989	1.01424
23.994	1.01451
23.999	1.01479
24	1.01484
24.004	1.01506
24.009	1.01533
24.014	1.0156
24.019	1.01587
24.024	1.01614
24.029	1.01641
24.034	1.01668
24.039	1.01694
24.044	1.01721
24.049	1.01747
24.0541	1.01774
24.0591	1.018
24.0641	1.01826
24.0691	1.01853
24.0741	1.01879
24.0791	1.01905
24.0841	1.0193
24.0891	1.01956
24.0941	1.01982
24.0991	1.02008
24.1041	1.02033
24.1091	1.02058
24.1141	1.02084
24.1191	1.02109
24.1241	1.02134
24.1291	1.02159
24.1341	1.02184
24.1391	1.02209
24.1441	1.02234
24.1491	1.02259
24.1542	1.02284
24.1592	1.02308
24.1642	1.02333
24.1692	1.02357
24.1742	1.02382
24.1792	1.02406
24.1842	1.0243
24.1892	1.02454
24.1942	1.02478
24.1992	1.02502
24.2042	1.02526
24.2092	1.0255
24.2142	1.02574
24.2192	1.02597
24.2242	1.02621
24.2292	1.02644
24.2342	1.02668
24.2392	1.02691
24.2442	1.02714
24.2492	1.02738
24.25	1.02741
24.2543	1.02761
24.2593	1.02784
24.2643	1.02807
24.2693	1.0283
24.2743	1.02852
24.2793	1.02875
24.2843	1.02898
24.2893	1.0292
24.2943	1.02943
24.2993	1.02965
24.3043	1.02988
24.3093	1.0301
24.3143	1.03032
24.3193	1.03054
24.3243	1.03076
24.3293	1.03098
24.3343	1.0312
24.3393	1.03142
24.3443	1.03164
24.3493	1.03185
24.3544	1.03207
24.3594	1.03229
24.3644	1.0325
24.3694	1.03271
24.3744	1.03293
24.3794	1.03314
24.3844	1.03335
24.3894	1.03356
24.3944	1.03377
24.3994	1.03398
24.4044	1.03419
24.4094	1.0344
24.4144	1.03461
24.4194	1.03482
24.4244	1.03502
24.4294	1.03523
24.4344	1.03543
24.4394	1.03564
24.4444	1.03584
24.4494	1.03604
24.4545	1.03625
24.4595	1.03645
24.4645	1.03665
24.4695	1.03685
24.4745	1.03705
24.4795	1.03725
24.4845	1.03744
24.4895	1.03764
24.4945	1.03784
24.4995	1.03804
24.5	1.03805
24.5045	1.03823
24.5095	1.03843
24.5145	1.03862
24.5195	1.03881
24.5245	1.03901
24.5295	1.0392
24.5345	1.03939
24.5395	1.03958
24.5445	1.03977
24.5495	1.03996
24.5546	1.04015
24.5596	1.04034
24.5646	1.04053
24.5696	1.04072
24.5746	1.0409
24.5796	1.04109
24.5846	1.04127
24.5896	1.04146
24.5946	1.04164
24.5996	1.04183
24.6046	1.04201
24.6096	1.04219
24.6146	1.04237
24.6196	1.04255
24.6246	1.04273
24.6296	1.04291
24.6346	1.04309
24.6396	1.04327
24.6446	1.04345
24.6496	1.04363
24.6547	1.04381
24.6597	1.04398
24.6647	1.04416
24.6697	1.04433
24.6747	1.04451
24.6797	1.04468
24.6847	1.04486
24.6897	1.04503
24.6947	1.0452
24.6997	1.04537
24.7047	1.04554
24.7097	1.04571
24.7147	1.04588
24.7197	1.04605
24.7247	1.04622
24.7297	1.04639
24.7347	1.04656
24.7397	1.04673
24.7447	1.04689
24.7497	1.04706
24.75	1.04707
24.7548	1.04722
24.7598	1.04739
24.7648	1.04755
24.7698	1.04772
24.7748	1.04788
24.7798	1.04804
24.7848	1.04821
24.7898	1.04837
24.7948	1.04853
24.7998	1.04869
24.8048	1.04885
24.8098	1.04901
24.8148	1.04917
24.8198	1.04933
24.8248	1.04949
24.8298	1.04964
24.8348	1.0498
24.8398	1.04996
24.8448	1.05011
24.8498	1.05027
24.8549	1.05042
24.8599	1.05058
24.8649	1.05073
24.8699	1.05088
24.8749	1.05104
24.8799	1.05119
24.8849	1.05134
24.8899	1.05149
24.8949	1.05164
24.8999	1.05179
25	1.0547
