# Supplementary material for: Smart dynamic hybrid membranes with self-cleaning capability
Source: Nat Commun. 2023 Sep 16;14:5751. doi: 10.1038/s41467-023-41446-9 (PMC10505219; doi:10.1038/s41467-023-41446-9)
Supplement: Supplementary file 3 — Source Data [file 41467_2023_41446_MOESM3_ESM.zip › Source Data_Supplementary Figure 9.xlsx]

## Sheet: Sheet1
Freq	PP Ɛ @room temp	PP Ɛ @50	PPT Ɛ @room temp	PPT Ɛ @50
	2.06645	1.85091	2.75977	2.18895
	0.06298	0.06184	0.04043	0.06308
1000	2.08145	1.85773	2.79447	2.1933
1096.48	2.05458	1.85741	2.79264	2.22745
1202.26	2.09178	1.89076	2.79601	2.19857
1318.26	2.069	1.85143	2.7773	2.19978
1445.44	2.0584	1.80678	2.78284	2.20362
1584.89	2.05531	1.84451	2.78448	2.15955
1737.8	2.0672	1.83462	2.8127	2.21564
1905.46	2.05593	1.83512	2.78605	2.17604
2089.3	2.0597	1.87427	2.78984	2.19138
2290.87	2.07769	1.85116	2.78694	2.177
2511.89	2.05649	1.83986	2.77574	2.19945
2754.23	2.06887	1.84771	2.75413	2.18697
3019.95	2.05708	1.85172	2.77192	2.18023
3311.31	2.07856	1.83438	2.76956	2.17479
3630.78	2.05671	1.83667	2.77231	2.18117
3981.07	2.07185	1.84023	2.76681	2.2012
4365.16	2.07027	1.83676	2.77468	2.17618
4786.3	2.05806	1.84154	2.75512	2.17837
5248.07	2.06407	1.83854	2.76387	2.1833
5754.4	2.05504	1.84042	2.76774	2.18314
6309.57	2.05321	1.83304	2.76236	2.17784
6918.31	2.06175	1.84273	2.76682	2.1839
7585.78	2.06543	1.84284	2.76508	2.17903
8317.64	2.05653	1.84972	2.76735	2.18008
9120.11	2.06518	1.84259	2.76615	2.17806
10000	2.05773	1.84865	2.76382	2.1842
10964.8	2.06544	1.85244	2.76175	2.18979
12022.6	2.07398	1.86439	2.74766	2.18468
13182.6	2.0702	1.8491	2.76249	2.1916
14454.4	2.06698	1.85349	2.76121	2.17818
15848.9	2.07707	1.8447	2.75871	2.18244
17378	2.07257	1.85735	2.76295	2.17874
19054.6	2.08198	1.83921	2.7588	2.18102
20893	2.07037	1.85028	2.76551	2.1807
22908.7	2.06458	1.85454	2.7602	2.18547
25118.9	2.06483	1.84645	2.75604	2.18196
27542.3	2.06092	1.84811	2.75621	2.18725
30199.5	2.06454	1.84441	2.75624	2.1822
33113.1	2.06451	1.85063	2.75465	2.18188
36307.8	2.05538	1.84758	2.75152	2.17776
39810.7	2.05886	1.84579	2.75399	2.18215
43651.6	2.06053	1.84076	2.75806	2.18684
47863	2.05983	1.8445	2.75139	2.18295
52480.7	2.05842	1.84171	2.74733	2.17979
57544	2.05481	1.84328	2.74891	2.18119
63095.7	2.06239	1.84635	2.75117	2.17093
69183.1	2.05305	1.83476	2.74928	2.18118
75857.8	2.05532	1.84186	2.74603	2.17685
83176.4	2.05544	1.84673	2.74362	2.17811
91201.1	2.05061	1.84805	2.74563	2.17236
100000	2.05148	1.83942	2.74289	2.17316
109648	2.04799	1.8366	2.74246	2.17362
120226	2.04768	1.83571	2.74078	2.17128
131826	2.04517	1.83338	2.73576	2.16695
144544	2.04205	1.83241	2.73453	2.16698
158489	2.03775	1.82429	2.73003	2.16328
173780	2.02603	1.82562	2.72419	2.16499
190546	2.029	1.81802	2.72868	2.151
208930	2.01791	1.80928	2.72021	2.14817
229087	2.01495	1.80469	2.71448	2.138
251189	2.01133	1.79959	2.70999	2.13501
275423	1.99511	1.78625	2.70387	2.12157
301995	1.98046	1.77716	2.69781	2.10946
331131	1.96753	1.76572	2.68681	2.10005
363078	1.95093	1.74499	2.67843	2.07841
398107	1.94391	1.73598	2.66761	2.07277
436516	1.94632	1.73808	2.67897	2.07921
478630	1.99924	1.7768	2.6854	2.11851
524807	2.07033	1.85367	2.72756	2.18292
575440	2.14974	1.9272	2.7822	2.2737
630957	2.19621	1.987	2.82199	2.32326
691831	2.2274	2.01295	2.84156	2.35925
758578	2.2403	2.03065	2.8584	2.38388
831764	2.25295	2.03747	2.86604	2.36441
912011	2.26844	2.04401	2.87598	2.41117
1000000	2.29955	2.08421	2.8699	2.40302
